# Supplementary material for: 2-Amino-4-(2,4-dichloro­phen­yl)-6-(naphthalen-1-yl)nicotinonitrile
Source: Acta Crystallogr Sect E Struct Rep Online. 2010 Dec 11;67(Pt 1):o71. doi: 10.1107/S1600536810050609 (PMC3050377; doi:10.1107/S1600536810050609)
Supplement: Supplementary file 2 [file e-67-00o71-Isup2.hkl]

# 
# h,k,l, Fc-squared, Fo-squared, sigma(Fo-squared) and status flag 
# 
data_I
_shelx_title ' X in P-1' 
_shelx_refln_list_code          4 
_shelx_F_calc_maximum      127.47 
_exptl_crystal_F_000       400.00 
_reflns_d_resolution_high  0.8293 
 
loop_ 
 _symmetry_equiv_pos_as_xyz 
 'x, y, z' 
 '-x, -y, -z' 
 
_cell_length_a     9.5020 
_cell_length_b    10.0540 
_cell_length_c    10.7350 
_cell_angle_alpha  72.780 
_cell_angle_beta   89.170 
_cell_angle_gamma  74.810 
 
_shelx_F_squared_multiplier     1.000 
 
loop_ 
 _refln_index_h 
 _refln_index_k 
 _refln_index_l 
 _refln_F_squared_calc 
 _refln_F_squared_meas 
 _refln_F_squared_sigma 
 _refln_observed_status 
   1   0   0       63.14       64.65      1.49 o 
   2   0   0     2904.39     2871.56     54.82 o 
   3   0   0      387.89      418.53      6.29 o 
   4   0   0     1683.08     1781.38     15.10 o 
   5   0   0      581.97      614.12     10.18 o 
   6   0   0      182.73      201.09      6.75 o 
   7   0   0       92.43       92.14      5.41 o 
   8   0   0       42.68       49.33      4.50 o 
   9   0   0       26.35       19.82      4.04 o 
  10   0   0        6.75        6.29      3.24 o 
  11   0   0       21.31       16.09      4.57 o 
 -10   1   0       14.02        5.41      4.27 o 
  -9   1   0       11.63        7.70      3.58 o 
  -8   1   0      793.32      824.89     16.58 o 
  -7   1   0       66.07       71.21      5.03 o 
  -6   1   0        3.01        0.19      2.21 o 
  -5   1   0        0.43       -1.37      1.75 o 
  -4   1   0     1033.51     1076.22     12.31 o 
  -3   1   0       46.27       51.08      2.71 o 
  -2   1   0      728.68      799.62      7.81 o 
  -1   1   0     2238.46     2040.72     41.09 o 
   0   1   0      931.30      785.08     14.29 o 
   1   1   0     1668.25     1547.32     31.18 o 
   2   1   0      221.95      238.86      3.85 o 
   3   1   0      445.15      421.69      6.25 o 
   4   1   0      249.68      261.81      5.76 o 
   5   1   0     1102.17     1226.91     14.03 o 
   6   1   0      240.81      234.79      7.05 o 
   7   1   0      320.91      343.47      9.23 o 
   8   1   0        0.12        1.60      2.25 o 
   9   1   0       31.27       35.60      4.12 o 
  10   1   0       17.80       18.64      3.89 o 
  11   1   0        6.57       10.67      3.39 o 
 -10   2   0       26.13       24.44      4.69 o 
  -9   2   0      120.60      104.83      7.89 o 
  -8   2   0       69.75       77.88      6.18 o 
  -7   2   0      134.97      144.52      6.90 o 
  -6   2   0      570.55      588.05     12.27 o 
  -5   2   0      118.00      131.94      5.45 o 
  -4   2   0      323.84      397.87      8.08 o 
  -3   2   0      917.35     1085.87     11.89 o 
  -2   2   0     1347.01     1284.71     11.28 o 
  -1   2   0     7283.17     6436.03     91.49 o 
   0   2   0     1237.59     1219.94      6.06 o 
   1   2   0        1.25        4.35      0.84 o 
   2   2   0     3354.74     2875.14     60.76 o 
   3   2   0     1532.71     1566.38     12.39 o 
   4   2   0      141.12      177.15      4.88 o 
   5   2   0      794.09      944.75     12.43 o 
   6   2   0      671.42      628.88     11.40 o 
   7   2   0      103.14       80.93      4.80 o 
   8   2   0       32.10       28.74      3.74 o 
   9   2   0       56.99       53.03      5.07 o 
  10   2   0       75.91       64.08      5.60 o 
  11   2   0       36.83       37.93      5.49 o 
  -9   3   0        3.56        3.05      4.77 o 
  -8   3   0        6.82        1.68      3.70 o 
  -7   3   0        5.82        8.65      3.24 o 
  -6   3   0      289.44      296.27      9.45 o 
  -5   3   0       45.86       62.67      4.16 o 
  -4   3   0        2.83        4.80      2.06 o 
  -3   3   0       64.39       77.39      3.77 o 
  -2   3   0     2409.72     2462.86     17.50 o 
  -1   3   0      187.17      195.67      4.73 o 
   0   3   0     1208.91     1183.86     13.95 o 
   1   3   0      310.82      291.01      5.18 o 
   2   3   0      358.19      368.28      6.02 o 
   3   3   0      396.60      405.38      6.90 o 
   4   3   0       71.06       60.92      3.20 o 
   5   3   0        3.45        4.80      1.72 o 
   6   3   0       45.32       47.08      3.32 o 
   7   3   0      200.78      201.01      7.05 o 
   8   3   0       40.65       41.82      4.00 o 
   9   3   0        3.03        0.61      2.94 o 
  10   3   0        3.69        5.60      2.67 o 
  11   3   0       52.59       54.55      5.95 o 
  -9   4   0       17.60       22.57      4.61 o 
  -8   4   0       18.23       16.62      4.12 o 
  -7   4   0        0.43        0.65      2.71 o 
  -6   4   0       51.47       48.76      4.77 o 
  -5   4   0      334.03      343.35      9.76 o 
  -4   4   0      212.57      224.04      7.05 o 
  -3   4   0       56.38       63.55      3.89 o 
  -2   4   0       27.36       33.24      2.71 o 
  -1   4   0      186.21      177.03      5.22 o 
   0   4   0      876.94      784.40      7.17 o 
   1   4   0       46.01       44.07      2.59 o 
   2   4   0      168.98      183.06      4.96 o 
   3   4   0     1089.13     1095.09     12.39 o 
   4   4   0     1498.27     1674.30     16.32 o 
   5   4   0      303.01      301.04      7.70 o 
   6   4   0        5.51        6.67      1.83 o 
   7   4   0      193.84      193.61      7.28 o 
   8   4   0       61.94       64.58      5.07 o 
   9   4   0       36.36       41.89      4.73 o 
  10   4   0      113.63       95.80      6.86 o 
  11   4   0       94.88       82.34      7.28 o 
  -8   5   0       45.46       50.17      5.83 o 
  -7   5   0        1.88        1.75      3.39 o 
  -6   5   0      119.26      107.42      6.67 o 
  -5   5   0        6.56        8.65      3.01 o 
  -4   5   0      310.51      319.72      9.57 o 
  -3   5   0       62.17       65.07      4.16 o 
  -2   5   0       17.91       14.14      2.82 o 
  -1   5   0       79.75       70.98      3.96 o 
   0   5   0      747.93      734.61      7.91 o 
   1   5   0      152.72      153.51      5.11 o 
   2   5   0        2.96        2.55      1.68 o 
   3   5   0      259.30      268.56      6.90 o 
   4   5   0      324.73      299.44      7.74 o 
   5   5   0       56.79       51.69      3.85 o 
   6   5   0       32.04       27.79      3.35 o 
   7   5   0        0.30        3.74      2.06 o 
   8   5   0      245.43      204.33      8.42 o 
   9   5   0       93.95       87.64      6.59 o 
  10   5   0        5.67        5.45      3.51 o 
  11   5   0        8.82        9.87      4.84 o 
  -7   6   0       15.96       18.95      3.93 o 
  -6   6   0        5.42        1.72      3.35 o 
  -5   6   0        2.17        0.30      2.94 o 
  -4   6   0       20.56       26.61      3.81 o 
  -3   6   0        4.57        1.72      2.71 o 
  -2   6   0       40.80       43.80      3.77 o 
  -1   6   0       67.22       64.81      4.19 o 
   0   6   0        1.28        1.13      1.47 o 
   1   6   0       91.95       91.18      4.73 o 
   2   6   0       21.76       33.70      3.05 o 
   3   6   0       25.30       23.41      2.94 o 
   4   6   0       81.14       73.84      4.46 o 
   5   6   0      350.03      353.11      9.34 o 
   6   6   0        7.32       11.32      2.82 o 
   7   6   0       66.28       68.66      5.18 o 
   8   6   0        7.96        3.32      2.94 o 
   9   6   0      441.95      405.45     12.96 o 
  10   6   0        0.02        0.00      2.78 o 
  11   6   0       70.63       49.14      6.75 o 
  -6   7   0        3.65       10.45      3.58 o 
  -5   7   0        2.19        6.25      3.32 o 
  -4   7   0        1.00        2.21      2.78 o 
  -3   7   0       55.23       57.10      4.92 o 
  -2   7   0        5.80        7.85      3.01 o 
  -1   7   0      384.97      387.23     10.67 o 
   0   7   0       18.74       16.08      2.29 o 
   1   7   0      104.04      110.74      5.57 o 
   2   7   0       53.36       54.06      4.19 o 
   3   7   0      531.77      538.04     11.66 o 
   4   7   0       37.14       39.68      3.47 o 
   5   7   0       17.03        8.88      3.13 o 
   6   7   0        8.68        7.47      3.05 o 
   7   7   0       89.86       82.80      5.87 o 
   8   7   0       28.80       17.76      4.50 o 
   9   7   0       19.42       21.08      4.27 o 
  10   7   0       12.04       13.49      3.47 o 
  -5   8   0       13.24        9.42      4.50 o 
  -4   8   0       12.01       12.54      4.00 o 
  -3   8   0        6.03        3.96      3.32 o 
  -2   8   0       14.03       13.69      3.77 o 
  -1   8   0       76.49       78.03      6.02 o 
   0   8   0      118.44      127.06      4.66 o 
   1   8   0       13.90       15.93      3.74 o 
   2   8   0        0.16       -2.63      2.63 o 
   3   8   0       38.95       38.46      4.27 o 
   4   8   0        3.00        2.94      2.44 o 
   5   8   0        9.21        7.59      3.20 o 
   6   8   0       87.58       99.72      5.95 o 
   7   8   0      440.30      474.68     13.46 o 
   8   8   0      128.13      114.10      7.89 o 
   9   8   0        3.52       -0.76      3.81 o 
  10   8   0       19.01       18.11      5.18 o 
  -4   9   0        2.32        6.52      3.81 o 
  -3   9   0        0.02        0.38      3.35 o 
  -2   9   0       23.97       26.68      4.35 o 
  -1   9   0       48.65       55.24      5.11 o 
   0   9   0       83.12       67.31      4.51 o 
   1   9   0        1.75        6.71      2.97 o 
   2   9   0       39.23       36.94      4.61 o 
   3   9   0      540.77      527.70     14.18 o 
   4   9   0      230.13      220.22      9.49 o 
   5   9   0      112.98      114.44      7.01 o 
   6   9   0        4.27        0.34      3.28 o 
   7   9   0       17.91       24.89      3.85 o 
   8   9   0        0.03        5.34      3.01 o 
   9   9   0       83.58       89.70      7.51 o 
  -2  10   0        7.20        7.62      3.85 o 
  -1  10   0        4.37        8.01      3.66 o 
   0  10   0        0.34        1.04      2.49 o 
   1  10   0       49.88       49.75      5.72 o 
   2  10   0       12.93       11.09      4.12 o 
   3  10   0        0.73        3.81      3.28 o 
   4  10   0       61.36       55.69      6.10 o 
   5  10   0        1.59        7.55      2.97 o 
   6  10   0        4.40        6.75      3.16 o 
   7  10   0        2.14        5.11      3.62 o 
   8  10   0        2.14        1.68      4.54 o 
   0  11   0        0.25        1.12      2.22 o 
   1  11   0       15.61       15.78      4.50 o 
   2  11   0      129.28      113.18      8.77 o 
   3  11   0      186.70      193.12     10.41 o 
   4  11   0       30.99       34.61      5.11 o 
   5  11   0       58.36       70.60      6.75 o 
   6  11   0       29.65       27.64      5.15 o 
  -5 -11   1        2.57        4.65      3.85 o 
  -4 -11   1        0.57       -1.26      3.85 o 
  -3 -11   1      165.52      156.64     10.03 o 
  -2 -11   1       66.04       63.28      7.13 o 
  -1 -11   1        2.06        0.00      3.85 o 
  -7 -10   1       38.19       45.67      5.26 o 
  -6 -10   1       26.24       33.77      4.99 o 
  -5 -10   1        5.33        4.50      3.77 o 
  -4 -10   1       20.01       20.81      5.03 o 
  -3 -10   1      168.83      174.67      9.68 o 
  -2 -10   1        4.29        5.45      3.39 o 
  -1 -10   1       13.95       12.16      4.38 o 
   0 -10   1        1.92        5.15      3.22 o 
   1 -10   1        1.52        0.00      3.51 o 
   2 -10   1        3.62        2.52      3.85 o 
  -9  -9   1      185.72      206.54     10.03 o 
  -8  -9   1       54.71       59.51      6.40 o 
  -7  -9   1        2.09       -1.83      2.86 o 
  -6  -9   1       23.04       29.85      4.27 o 
  -5  -9   1      415.43      441.09     13.34 o 
  -4  -9   1       20.63       21.46      4.46 o 
  -3  -9   1      237.69      231.77      9.68 o 
  -2  -9   1       12.98       15.44      4.00 o 
  -1  -9   1       70.36       64.61      5.64 o 
   0  -9   1       25.51       25.12      2.99 o 
   1  -9   1        3.18        4.16      2.82 o 
   2  -9   1       32.31       26.00      4.46 o 
   3  -9   1        1.79       -3.24      3.24 o 
   4  -9   1        0.00        6.33      3.51 o 
  -9  -8   1      110.75       99.91      7.74 o 
  -8  -8   1       28.48       22.00      4.42 o 
  -7  -8   1       22.22       15.32      4.54 o 
  -6  -8   1        0.41        2.78      2.59 o 
  -5  -8   1        4.92        2.63      3.55 o 
  -4  -8   1       10.48        7.85      3.28 o 
  -3  -8   1        1.37       -2.82      2.82 o 
  -2  -8   1        0.01        4.61      2.17 o 
  -1  -8   1       47.76       56.11      4.73 o 
   0  -8   1        0.56       -0.09      3.68 o 
   1  -8   1        2.44        2.10      2.94 o 
   2  -8   1       21.96       24.51      3.81 o 
   3  -8   1        0.08        1.03      2.74 o 
   4  -8   1        1.52       -2.25      3.66 o 
   5  -8   1        2.33       -1.64      3.77 o 
 -10  -7   1        8.75       10.94      4.50 o 
  -9  -7   1       16.76       22.72      4.61 o 
  -8  -7   1        8.22        9.30      3.43 o 
  -7  -7   1      164.24      189.99      8.50 o 
  -6  -7   1       83.72       82.53      5.64 o 
  -5  -7   1       43.62       41.32      4.31 o 
  -4  -7   1      191.47      199.10      7.74 o 
  -3  -7   1      510.17      478.91     11.28 o 
  -2  -7   1        8.49        7.40      2.74 o 
  -1  -7   1        0.23        0.69      2.10 o 
   0  -7   1      187.81      181.47      5.19 o 
   1  -7   1      832.07      818.79     15.86 o 
   2  -7   1        1.95        0.00      3.09 o 
   3  -7   1        0.33       -0.30      2.63 o 
   4  -7   1       16.64       13.42      4.08 o 
   5  -7   1       39.92       36.48      5.07 o 
   6  -7   1        0.60       -3.20      3.62 o 
 -10  -6   1       24.08       24.28      4.96 o 
  -9  -6   1       12.75        8.62      3.96 o 
  -8  -6   1        0.76        5.57      2.63 o 
  -7  -6   1     1492.42     1470.54     21.42 o 
  -6  -6   1       14.49       16.51      3.58 o 
  -5  -6   1        9.28        7.74      2.67 o 
  -4  -6   1      225.67      242.41      7.66 o 
  -3  -6   1      844.64      844.53     13.61 o 
  -2  -6   1        0.75        3.51      1.79 o 
  -1  -6   1       65.22       62.56      4.19 o 
   0  -6   1      367.15      372.67      8.63 o 
   1  -6   1        1.34        3.66      2.25 o 
   2  -6   1        4.05        5.15      2.40 o 
   3  -6   1       16.02       14.98      3.32 o 
   4  -6   1       19.40       10.60      3.93 o 
   5  -6   1       61.71       53.03      5.11 o 
   6  -6   1       17.79       17.50      3.93 o 
   7  -6   1        0.90        0.00      3.24 o 
 -11  -5   1      179.48      168.68      9.49 o 
 -10  -5   1        0.86        2.21      3.28 o 
  -9  -5   1      132.24      129.61      7.51 o 
  -8  -5   1       10.81        6.67      3.32 o 
  -7  -5   1       35.66       28.40      3.89 o 
  -6  -5   1      252.71      269.70      8.39 o 
  -5  -5   1      487.81      468.35     10.29 o 
  -4  -5   1       11.77       12.62      2.40 o 
  -3  -5   1      518.28      567.43     10.10 o 
  -2  -5   1       78.15       90.73      4.16 o 
  -1  -5   1      809.32      776.44     11.63 o 
   0  -5   1      269.65      265.38      5.00 o 
   1  -5   1        5.96        3.24      2.21 o 
   2  -5   1       22.25       22.57      2.94 o 
   3  -5   1       75.98       75.06      4.77 o 
   4  -5   1       49.47       50.89      4.65 o 
   5  -5   1       18.83        9.61      3.89 o 
   6  -5   1        3.85        8.31      3.16 o 
   7  -5   1        6.26        6.86      3.66 o 
   8  -5   1        5.32       11.78      3.58 o 
 -11  -4   1        6.67        5.30      4.00 o 
 -10  -4   1        9.30        9.72      3.47 o 
  -9  -4   1       76.02       83.26      6.37 o 
  -8  -4   1        0.28       -0.27      2.52 o 
  -7  -4   1       26.53       27.14      3.43 o 
  -6  -4   1       14.82       13.15      2.44 o 
  -5  -4   1      814.63      833.32     12.81 o 
  -4  -4   1      899.15      978.71     12.85 o 
  -3  -4   1      707.27      761.04     10.71 o 
  -2  -4   1      231.36      272.37      6.33 o 
  -1  -4   1     1203.88     1152.31     12.50 o 
   0  -4   1       13.40       11.40      1.41 o 
   1  -4   1        7.93        9.49      1.94 o 
   2  -4   1        0.58        4.12      1.52 o 
   3  -4   1      118.06      116.99      5.26 o 
   4  -4   1      120.61      150.81      6.29 o 
   5  -4   1      182.64      187.36      7.62 o 
   6  -4   1       20.26       10.29      3.62 o 
   7  -4   1        3.25        3.93      2.90 o 
   8  -4   1        3.75       10.79      3.74 o 
   9  -4   1        5.41        3.35      3.77 o 
 -11  -3   1        0.46       -4.00      4.00 o 
 -10  -3   1       37.16       29.39      4.73 o 
  -9  -3   1      765.19      658.80     15.40 o 
  -8  -3   1       19.67       15.21      3.09 o 
  -7  -3   1       47.07       45.94      4.04 o 
  -6  -3   1        6.46        4.92      1.98 o 
  -5  -3   1      507.39      508.45      9.57 o 
  -4  -3   1      435.68      426.61      8.08 o 
  -3  -3   1     1012.20     1058.57     11.55 o 
  -2  -3   1      306.30      303.36      5.83 o 
  -1  -3   1      144.09      140.40      3.93 o 
   0  -3   1      469.77      455.72      6.00 o 
   1  -3   1      114.42      100.60      3.70 o 
   2  -3   1       71.11       59.35      3.20 o 
   3  -3   1      153.42      213.82      6.10 o 
   4  -3   1      110.04      105.40      5.07 o 
   5  -3   1       16.14       22.22      3.01 o 
   6  -3   1       72.59       79.71      5.34 o 
   7  -3   1       60.31       57.52      4.96 o 
   8  -3   1       72.71       76.39      6.21 o 
   9  -3   1        0.12        0.76      3.35 o 
 -11  -2   1      100.48       95.15      7.36 o 
 -10  -2   1        0.09        2.48      2.90 o 
  -9  -2   1       51.89       44.18      4.80 o 
  -8  -2   1       75.94       86.53      5.45 o 
  -7  -2   1      617.97      602.57     12.35 o 
  -6  -2   1      190.85      207.64      6.67 o 
  -5  -2   1       25.59       33.32      2.71 o 
  -4  -2   1      521.86      629.49      9.23 o 
  -3  -2   1     2117.64     2131.90     14.79 o 
  -2  -2   1     1056.00     1083.31      9.57 o 
  -1  -2   1      177.52      179.32      3.74 o 
   0  -2   1     3517.10     2985.23     43.63 o 
   1  -2   1     2954.91     2802.48     65.00 o 
   2  -2   1      674.13      638.37      8.46 o 
   3  -2   1      608.74      666.43      9.68 o 
   4  -2   1        0.53        1.45      1.41 o 
   5  -2   1       57.72       53.18      4.00 o 
   6  -2   1        4.92        3.70      2.33 o 
   7  -2   1       52.30       51.62      5.11 o 
   8  -2   1        1.07        2.52      3.20 o 
   9  -2   1      214.96      226.59     10.41 o 
  10  -2   1       89.46       76.81      7.40 o 
 -11  -1   1      129.53      127.02      8.58 o 
 -10  -1   1       40.55       46.24      5.53 o 
  -9  -1   1       34.29       38.81      4.23 o 
  -8  -1   1      280.37      272.45      9.34 o 
  -7  -1   1      795.02      784.33     14.10 o 
  -6  -1   1       14.07        7.51      2.13 o 
  -5  -1   1        1.02       -1.45      1.45 o 
  -4  -1   1     1837.96     2045.86     16.09 o 
  -3  -1   1        2.28        2.02      1.07 o 
  -2  -1   1      532.95      572.15      6.29 o 
  -1  -1   1     1262.00     1184.52      7.62 o 
   0  -1   1        7.13        8.51      1.64 o 
   1  -1   1     3173.44     2893.36     55.24 o 
   2  -1   1       27.00       31.68      1.98 o 
   3  -1   1        0.52       -1.18      1.18 o 
   4  -1   1        5.49        8.69      1.64 o 
   5  -1   1      157.37      156.75      5.72 o 
   6  -1   1      392.35      405.83      9.68 o 
   7  -1   1      279.66      288.73      9.15 o 
   8  -1   1      114.74      104.30      6.98 o 
   9  -1   1       63.68       62.52      6.25 o 
  10  -1   1      138.64      134.64      8.54 o 
 -11   0   1        2.22       10.56      3.62 o 
 -10   0   1        0.54        4.04      2.67 o 
  -9   0   1        2.63        0.00      2.59 o 
  -8   0   1      100.40       90.31      5.98 o 
  -7   0   1      440.92      466.83     11.09 o 
  -6   0   1      286.29      321.62      8.39 o 
  -5   0   1     1154.92     1226.80     14.37 o 
  -4   0   1      723.04      813.84     10.33 o 
  -3   0   1      224.37      233.87      4.80 o 
  -2   0   1     1372.11     1460.79      9.72 o 
  -1   0   1      530.03      523.78      4.54 o 
   0   0   1     2737.92     2000.16     40.79 o 
   1   0   1     2116.36     1756.94     36.02 o 
   2   0   1     1129.74     1067.99      8.58 o 
   3   0   1      110.59      123.97      3.74 o 
   4   0   1      135.31      124.96      4.27 o 
   5   0   1       74.74       87.11      4.08 o 
   6   0   1      198.49      196.36      6.75 o 
   7   0   1      108.51      112.95      5.87 o 
   8   0   1      633.95      645.84     14.49 o 
   9   0   1      166.24      173.83      8.73 o 
  10   0   1        0.72        0.38      3.32 o 
 -10   1   1        3.17        4.61      3.39 o 
  -9   1   1        0.02       -0.34      2.55 o 
  -8   1   1      215.46      234.63      9.07 o 
  -7   1   1      611.24      629.14     13.04 o 
  -6   1   1       10.62       16.35      2.71 o 
  -5   1   1       32.68       31.64      2.71 o 
  -4   1   1      274.59      269.55      6.29 o 
  -3   1   1       56.00       61.76      2.71 o 
  -2   1   1       72.88       90.12      2.82 o 
  -1   1   1     2960.28     2811.93     49.10 o 
   0   1   1     1262.17     1033.94     17.43 o 
   1   1   1      491.49      510.02      4.57 o 
   2   1   1      516.33      550.35      5.98 o 
   3   1   1      616.26      651.60      7.85 o 
   4   1   1        9.33        5.83      1.26 o 
   5   1   1       42.80       42.24      3.01 o 
   6   1   1       36.67       30.12      3.13 o 
   7   1   1      125.93      115.47      5.60 o 
   8   1   1      487.80      474.18     12.12 o 
   9   1   1        6.89        8.16      3.01 o 
  10   1   1       13.51       11.93      4.00 o 
  11   1   1        1.77        4.57      2.86 o 
 -10   2   1        6.71       12.92      3.85 o 
  -9   2   1       71.48       84.44      6.52 o 
  -8   2   1       99.86       98.92      6.63 o 
  -7   2   1       13.57       13.84      3.51 o 
  -6   2   1       28.67       30.53      3.62 o 
  -5   2   1       58.58       59.54      3.85 o 
  -4   2   1      293.86      296.50      7.01 o 
  -3   2   1        8.43       14.37      2.02 o 
  -2   2   1      847.65      873.99      9.19 o 
  -1   2   1     7410.31     6438.20     89.77 o 
   0   2   1     2323.04     1988.39     31.58 o 
   1   2   1        6.88        8.39      1.18 o 
   2   2   1        1.31        1.22      1.11 o 
   3   2   1      632.54      666.77      8.16 o 
   4   2   1     3996.19     4170.78     22.64 o 
   5   2   1      156.25      162.39      5.26 o 
   6   2   1      141.86      129.08      5.18 o 
   7   2   1        2.36       -2.02      2.29 o 
   8   2   1      106.64      100.07      6.02 o 
   9   2   1        0.23       -1.22      2.40 o 
  10   2   1       37.12       35.45      4.50 o 
  11   2   1        2.14       -1.64      3.51 o 
  -9   3   1        0.30       -1.49      3.81 o 
  -8   3   1        0.06       -0.65      3.55 o 
  -7   3   1       25.95       28.06      3.96 o 
  -6   3   1        0.56        1.94      2.33 o 
  -5   3   1        0.07        1.26      1.83 o 
  -4   3   1      508.13      527.90     10.03 o 
  -3   3   1      310.55      331.42      7.24 o 
  -2   3   1      534.02      561.44      8.42 o 
  -1   3   1       96.44       99.72      3.39 o 
   0   3   1     4114.00     3590.47     52.35 o 
   1   3   1      380.22      393.67      5.83 o 
   2   3   1      161.28      156.41      3.93 o 
   3   3   1     1280.49     1416.26     12.62 o 
   4   3   1     3271.92     3499.52     21.50 o 
   5   3   1        2.04        0.80      1.56 o 
   6   3   1      543.02      499.15     10.41 o 
   7   3   1        7.91       10.60      2.13 o 
   8   3   1        6.26        3.43      2.36 o 
   9   3   1        1.14       -2.71      2.71 o 
  10   3   1      130.38      115.81      7.47 o 
  11   3   1       25.60       29.39      4.96 o 
  -9   4   1        3.88        3.62      3.35 o 
  -8   4   1        6.05       13.84      3.55 o 
  -7   4   1       21.39       24.51      4.12 o 
  -6   4   1      114.15      106.55      6.33 o 
  -5   4   1        2.93        3.28      2.02 o 
  -4   4   1       37.18       44.72      3.74 o 
  -3   4   1      132.19      116.34      4.99 o 
  -2   4   1      345.28      315.60      7.28 o 
  -1   4   1      104.91       95.30      3.85 o 
   0   4   1       90.68       87.00      2.48 o 
   1   4   1      621.94      597.20      8.39 o 
   2   4   1     4170.60     3627.91     86.34 o 
   3   4   1      244.20      270.70      6.14 o 
   4   4   1      962.80     1077.29     12.92 o 
   5   4   1      192.97      233.57      6.63 o 
   6   4   1     1020.15     1027.12     14.94 o 
   7   4   1      274.65      267.15      8.42 o 
   8   4   1       55.62       54.40      4.61 o 
   9   4   1        0.00        6.21      1.91 o 
  10   4   1      175.34      162.36      8.54 o 
  11   4   1       68.05       48.83      5.79 o 
  -8   5   1        9.80       10.06      3.74 o 
  -7   5   1        9.44       10.94      3.47 o 
  -6   5   1        0.08       -0.91      2.59 o 
  -5   5   1       14.83       21.39      3.28 o 
  -4   5   1       14.66        9.03      3.20 o 
  -3   5   1       13.13       11.59      2.33 o 
  -2   5   1      762.25      758.68     12.24 o 
  -1   5   1      443.92      452.80      8.96 o 
   0   5   1      240.11      252.74      4.60 o 
   1   5   1      147.46      140.21      4.88 o 
   2   5   1      871.14      825.73     11.40 o 
   3   5   1      518.95      570.29      9.76 o 
   4   5   1      358.18      356.24      8.20 o 
   5   5   1       39.47       35.64      2.97 o 
   6   5   1      177.11      174.90      6.63 o 
   7   5   1       54.06       55.77      4.38 o 
   8   5   1      608.15      536.24     12.96 o 
   9   5   1       57.25       45.63      4.61 o 
  10   5   1        1.34        2.17      3.20 o 
  11   5   1        5.79       -0.84      3.85 o 
  -8   6   1        0.24        6.79      4.38 o 
  -7   6   1        6.28       -1.91      3.62 o 
  -6   6   1       78.27       85.81      6.37 o 
  -5   6   1        0.01       -1.49      2.67 o 
  -4   6   1       67.83       68.16      5.41 o 
  -3   6   1        8.31        6.44      2.71 o 
  -2   6   1       77.21       91.79      5.07 o 
  -1   6   1        0.15       -0.19      2.02 o 
   0   6   1      998.06      969.09     14.56 o 
   1   6   1        0.56        1.60      1.75 o 
   2   6   1       34.58       43.50      3.28 o 
   3   6   1      177.21      198.42      6.59 o 
   4   6   1     1043.40     1092.08     15.21 o 
   5   6   1       48.48       46.16      4.00 o 
   6   6   1        0.06        0.23      1.83 o 
   7   6   1       76.66       68.31      5.34 o 
   8   6   1      128.95      136.01      7.20 o 
   9   6   1      293.49      247.63      9.84 o 
  10   6   1       55.85       47.61      5.83 o 
  11   6   1       11.38       17.27      4.57 o 
  -7   7   1        6.89        9.23      4.57 o 
  -6   7   1        0.00        0.00      3.05 o 
  -5   7   1       10.34       11.86      3.89 o 
  -4   7   1      162.37      176.38      8.39 o 
  -3   7   1        4.39        0.84      2.90 o 
  -2   7   1        0.09       -2.02      2.29 o 
  -1   7   1       29.95       32.06      3.47 o 
   0   7   1      101.61       89.35      3.73 o 
   1   7   1       20.09       23.83      2.94 o 
   2   7   1       43.72       37.32      3.66 o 
   3   7   1      326.37      340.95      9.11 o 
   4   7   1      324.26      310.87      8.92 o 
   5   7   1      211.68      221.25      8.04 o 
   6   7   1      245.31      257.31      9.00 o 
   7   7   1      393.33      386.51     11.59 o 
   8   7   1       17.25       18.11      4.35 o 
   9   7   1       55.04       46.55      5.53 o 
  10   7   1       55.07       62.78      5.91 o 
  -6   8   1       18.23       17.69      4.38 o 
  -5   8   1        6.19        3.43      4.16 o 
  -4   8   1        6.61       11.13      4.12 o 
  -3   8   1        0.04       -0.65      3.09 o 
  -2   8   1       10.02       13.53      3.05 o 
  -1   8   1       47.09       40.14      4.69 o 
   0   8   1      158.86      166.46      5.23 o 
   1   8   1      154.68      151.45      6.94 o 
   2   8   1       99.70      107.46      5.76 o 
   3   8   1        9.88        7.05      2.78 o 
   4   8   1      130.58      129.57      6.86 o 
   5   8   1        0.03        3.55      2.33 o 
   6   8   1       43.77       50.09      4.77 o 
   7   8   1       24.46       19.82      4.27 o 
   8   8   1        1.16       -1.72      3.28 o 
   9   8   1      106.18       95.34      7.40 o 
  10   8   1       39.16       29.89      5.57 o 
  -4   9   1        5.37       -0.38      4.19 o 
  -3   9   1        0.76       -3.58      3.58 o 
  -2   9   1      144.68      149.93      8.31 o 
  -1   9   1        0.01       -1.30      2.74 o 
   0   9   1      165.86      163.72      5.70 o 
   1   9   1       32.72       33.58      4.00 o 
   2   9   1       76.57       74.56      5.87 o 
   3   9   1      366.51      350.10     11.36 o 
   4   9   1      130.39      133.16      7.43 o 
   5   9   1       17.12       18.83      3.32 o 
   6   9   1       41.09       48.83      5.34 o 
   7   9   1       91.22       92.79      6.94 o 
   8   9   1        1.56        5.60      3.51 o 
   9   9   1        5.93        6.10      4.38 o 
  -3  10   1        5.61       14.56      3.93 o 
  -2  10   1        0.22        8.58      3.13 o 
  -1  10   1        4.16        6.63      3.39 o 
   0  10   1        0.01       -2.65      2.65 o 
   1  10   1       32.71       42.66      4.73 o 
   2  10   1       20.72       18.11      4.19 o 
   3  10   1      195.66      189.15      9.30 o 
   4  10   1      111.88      121.87      7.93 o 
   5  10   1        0.16       -3.81      3.81 o 
   6  10   1       16.80       14.56      4.42 o 
   7  10   1      138.06      137.69      8.50 o 
   8  10   1        2.12        9.03      3.58 o 
  -1  11   1        0.17       -3.35      3.35 o 
   0  11   1        1.76        1.40      2.66 o 
   1  11   1       34.40       30.15      5.26 o 
   2  11   1       87.95       81.16      6.59 o 
   3  11   1       54.02       44.03      6.10 o 
   4  11   1       35.49       37.05      5.53 o 
   5  11   1        1.73        8.69      3.01 o 
   6  11   1        0.12        0.80      4.16 o 
  -6 -10   2        2.62        3.24      3.62 o 
  -5 -10   2        0.45        5.49      3.24 o 
  -4 -10   2        5.17        8.84      3.74 o 
  -3 -10   2       37.06       35.34      5.15 o 
  -2 -10   2        0.69        4.57      3.51 o 
  -1 -10   2        8.46       14.75      3.96 o 
   0 -10   2        1.28        2.56      4.21 o 
   1 -10   2        0.37        4.57      2.67 o 
  -8  -9   2        5.17        0.00      4.50 o 
  -7  -9   2       13.75        9.61      4.00 o 
  -6  -9   2       31.57       28.02      4.69 o 
  -5  -9   2       87.49      102.81      6.82 o 
  -4  -9   2        1.06        3.39      2.71 o 
  -3  -9   2       35.70       39.30      4.65 o 
  -2  -9   2       34.37       30.99      4.42 o 
  -1  -9   2        4.21        7.43      3.47 o 
   0  -9   2        0.26       -0.80      2.63 o 
   1  -9   2        9.54        9.11      3.81 o 
   2  -9   2        5.01        4.61      3.66 o 
   3  -9   2       16.46       20.17      5.26 o 
  -9  -8   2       50.08       39.53      6.02 o 
  -8  -8   2        2.18        6.40      3.01 o 
  -7  -8   2       20.45       19.86      4.16 o 
  -6  -8   2       25.59       30.00      4.77 o 
  -5  -8   2        7.62        8.04      3.16 o 
  -4  -8   2      221.34      223.46      9.30 o 
  -3  -8   2      189.75      183.63      8.46 o 
  -2  -8   2      159.96      159.12      7.59 o 
  -1  -8   2        0.36        2.06      2.59 o 
   0  -8   2       51.84       52.71      4.08 o 
   1  -8   2       45.52       54.86      5.18 o 
   2  -8   2       39.37       42.12      5.15 o 
   3  -8   2        4.74        5.79      4.04 o 
   4  -8   2        0.18       -3.13      3.55 o 
 -10  -7   2      106.66      118.75      7.81 o 
  -9  -7   2        9.98        8.35      4.54 o 
  -8  -7   2       89.27       97.47      6.52 o 
  -7  -7   2       19.92       22.49      3.85 o 
  -6  -7   2      706.27      716.97     15.78 o 
  -5  -7   2        9.20        9.30      3.05 o 
  -4  -7   2      500.19      503.38     12.39 o 
  -3  -7   2       17.18       16.09      3.28 o 
  -2  -7   2       71.44       73.23      5.11 o 
  -1  -7   2       27.53       25.12      3.89 o 
   0  -7   2       17.15       15.12      2.40 o 
   1  -7   2       99.74       93.13      5.60 o 
   2  -7   2        0.00        0.88      2.74 o 
   3  -7   2       28.63       36.37      4.38 o 
   4  -7   2        2.28        0.34      3.28 o 
   5  -7   2        4.66        7.59      3.51 o 
   6  -7   2        0.01       -0.42      3.51 o 
 -10  -6   2       49.33       52.34      6.21 o 
  -9  -6   2        5.12        4.27      3.58 o 
  -8  -6   2       83.27       84.63      6.02 o 
  -7  -6   2      107.97      115.89      6.86 o 
  -6  -6   2      398.89      390.93     11.09 o 
  -5  -6   2      369.01      358.33     10.18 o 
  -4  -6   2       71.69       74.30      4.65 o 
  -3  -6   2      465.95      441.78     10.52 o 
  -2  -6   2       20.70       23.67      3.32 o 
  -1  -6   2      214.72      218.93      7.28 o 
   0  -6   2        1.76        8.98      1.67 o 
   1  -6   2      696.95      695.63     13.69 o 
   2  -6   2       90.17       82.42      5.57 o 
   3  -6   2        0.21       -0.84      2.55 o 
   4  -6   2        0.59       -3.05      3.16 o 
   5  -6   2       11.62       14.45      3.89 o 
   6  -6   2       18.98        9.72      3.81 o 
   7  -6   2        7.88       15.82      3.28 o 
 -10  -5   2        0.76        0.00      3.20 o 
  -9  -5   2        7.19        4.38      3.89 o 
  -8  -5   2       84.72       90.42      5.95 o 
  -7  -5   2      548.80      562.01     12.96 o 
  -6  -5   2      116.65      115.12      5.87 o 
  -5  -5   2        0.04        1.07      1.91 o 
  -4  -5   2      396.21      399.01      9.26 o 
  -3  -5   2      497.70      503.27     10.22 o 
  -2  -5   2      795.11      835.07     12.77 o 
  -1  -5   2      102.39      123.97      5.07 o 
   0  -5   2      145.10      138.73      3.96 o 
   1  -5   2      104.66       95.72      4.99 o 
   2  -5   2        1.87        3.20      1.87 o 
   3  -5   2        3.63        6.63      2.52 o 
   4  -5   2        8.53        4.77      2.82 o 
   5  -5   2      187.07      160.34      8.08 o 
   6  -5   2       21.65       19.75      3.93 o 
   7  -5   2        0.37       -1.49      3.85 o 
   8  -5   2        3.68        1.68      3.20 o 
 -11  -4   2       42.72       46.16      6.06 o 
 -10  -4   2      127.32      121.80      7.32 o 
  -9  -4   2       59.21       54.51      5.34 o 
  -8  -4   2       13.63       16.28      3.32 o 
  -7  -4   2      225.54      222.47      8.27 o 
  -6  -4   2       16.96       16.28      2.94 o 
  -5  -4   2        6.61       11.82      2.29 o 
  -4  -4   2      190.40      208.14      6.29 o 
  -3  -4   2      389.88      380.83      8.04 o 
  -2  -4   2      221.78      261.28      6.56 o 
  -1  -4   2      229.25      284.61      6.82 o 
   0  -4   2       16.75       16.88      1.81 o 
   1  -4   2     1460.05     1444.43     15.90 o 
   2  -4   2       52.22       42.54      3.55 o 
   3  -4   2      142.26      148.02      6.14 o 
   4  -4   2        2.17        5.57      2.25 o 
   5  -4   2       18.21       16.58      3.62 o 
   6  -4   2        0.21        3.58      3.01 o 
   7  -4   2       25.26       24.85      4.65 o 
   8  -4   2        3.07        0.76      3.93 o 
 -11  -3   2       41.42       30.38      5.79 o 
 -10  -3   2       52.80       50.93      5.57 o 
  -9  -3   2       91.68       91.99      6.40 o 
  -8  -3   2      168.76      147.87      7.01 o 
  -7  -3   2      570.91      541.05     12.12 o 
  -6  -3   2      201.02      206.12      6.98 o 
  -5  -3   2      580.00      560.72     10.29 o 
  -4  -3   2        3.73        4.27      1.49 o 
  -3  -3   2        6.56        4.00      1.68 o 
  -2  -3   2      235.59      245.08      5.72 o 
  -1  -3   2     2417.43     2381.06     16.77 o 
   0  -3   2      263.67      278.78      4.30 o 
   1  -3   2      221.04      220.34      5.72 o 
   2  -3   2     1185.48     1232.75     13.99 o 
   3  -3   2      782.70      773.62     12.05 o 
   4  -3   2      110.71      113.29      5.11 o 
   5  -3   2        0.02       -2.06      2.06 o 
   6  -3   2        2.08        5.11      2.21 o 
   7  -3   2      112.76      115.51      7.13 o 
   8  -3   2       32.27       32.56      4.99 o 
   9  -3   2        4.30        5.22      3.58 o 
 -11  -2   2       16.34       19.29      4.46 o 
 -10  -2   2        1.24        1.79      3.16 o 
  -9  -2   2       63.86       74.53      5.87 o 
  -8  -2   2        1.50        2.44      2.25 o 
  -7  -2   2        3.76        5.79      2.44 o 
  -6  -2   2      543.34      558.85     10.98 o 
  -5  -2   2     1819.43     1931.39     18.11 o 
  -4  -2   2        5.75        3.89      1.79 o 
  -3  -2   2       68.18       71.32      3.16 o 
  -2  -2   2       42.42       39.65      2.33 o 
  -1  -2   2     2228.91     2071.97     13.88 o 
   0  -2   2     2586.44     2221.45     42.76 o 
   1  -2   2      643.26      633.83      8.31 o 
   2  -2   2        1.90        2.94      1.30 o 
   3  -2   2        2.34       -1.18      1.83 o 
   4  -2   2      130.90      163.88      5.79 o 
   5  -2   2       16.80       14.33      2.48 o 
   6  -2   2       50.28       53.18      4.35 o 
   7  -2   2       38.11       37.13      4.61 o 
   8  -2   2        8.09        5.22      3.47 o 
   9  -2   2      159.75      154.50      8.62 o 
 -11  -1   2       20.62       21.58      4.84 o 
 -10  -1   2       44.28       38.46      4.99 o 
  -9  -1   2       25.45       17.65      3.58 o 
  -8  -1   2      193.59      181.87      7.70 o 
  -7  -1   2      311.18      317.58      9.23 o 
  -6  -1   2       55.35       70.60      4.35 o 
  -5  -1   2      621.42      639.78     10.60 o 
  -4  -1   2       65.12       67.28      3.24 o 
  -3  -1   2      693.72      716.40      8.81 o 
  -2  -1   2      432.70      418.34      6.06 o 
  -1  -1   2      884.18      813.38      7.66 o 
   0  -1   2     1971.85     1770.67     32.72 o 
   1  -1   2    13639.16    10657.13    122.33 o 
   2  -1   2     1249.98     1323.78     11.70 o 
   3  -1   2       24.43       22.19      2.21 o 
   4  -1   2      224.87      247.63      6.52 o 
   5  -1   2      628.31      667.87     11.66 o 
   6  -1   2      246.46      250.11      8.20 o 
   7  -1   2        2.84       -1.56      2.74 o 
   8  -1   2       43.50       47.31      4.88 o 
   9  -1   2      121.58      135.56      8.01 o 
  10  -1   2       30.84       30.23      5.18 o 
 -11   0   2       11.36       19.98      4.27 o 
 -10   0   2        6.03        3.74      3.81 o 
  -9   0   2       20.45       27.10      3.96 o 
  -8   0   2       18.10       14.45      3.24 o 
  -7   0   2     1135.50     1225.85     17.99 o 
  -6   0   2        0.75       -1.41      1.87 o 
  -5   0   2      243.12      323.42      7.74 o 
  -4   0   2      453.62      534.64      8.65 o 
  -3   0   2     3367.28     3472.72     18.95 o 
  -2   0   2      113.54      111.69      3.20 o 
  -1   0   2      357.34      364.51      4.77 o 
   0   0   2     1850.54     1402.44     32.15 o 
   1   0   2     5327.05     4217.98     68.35 o 
   2   0   2       57.51       68.77      2.59 o 
   3   0   2      285.49      277.90      5.72 o 
   4   0   2     1022.32     1073.40     12.50 o 
   5   0   2      158.39      166.55      5.72 o 
   6   0   2      310.26      291.74      8.39 o 
   7   0   2      455.38      468.58     11.44 o 
   8   0   2       98.71       93.36      6.71 o 
   9   0   2      155.52      153.36      8.04 o 
  10   0   2       14.11       13.46      4.69 o 
 -10   1   2        0.41        2.71      2.71 o 
  -9   1   2        0.33        7.05      2.78 o 
  -8   1   2       82.45       90.12      6.18 o 
  -7   1   2      180.76      183.06      7.59 o 
  -6   1   2       66.75       72.62      4.35 o 
  -5   1   2      107.91      106.09      4.73 o 
  -4   1   2     1012.07     1166.46     13.11 o 
  -3   1   2      507.28      573.60      8.16 o 
  -2   1   2     1960.28     2068.73     13.30 o 
  -1   1   2        8.86        9.80      1.22 o 
   0   1   2     2335.76     2040.69     30.76 o 
   1   1   2      261.93      257.81      4.00 o 
   2   1   2     2171.10     2114.63     12.88 o 
   3   1   2      793.76      778.58      9.07 o 
   4   1   2      206.46      205.39      5.41 o 
   5   1   2      268.21      286.13      7.13 o 
   6   1   2       33.89       26.65      2.94 o 
   7   1   2       67.06       65.15      4.77 o 
   8   1   2        6.76        4.69      2.78 o 
   9   1   2       45.81       44.33      5.22 o 
  10   1   2       18.57       12.58      4.69 o 
  11   1   2        8.31        2.13      4.38 o 
 -10   2   2        0.01        3.62      3.51 o 
  -9   2   2        2.28        7.40      2.94 o 
  -8   2   2       72.37       67.47      5.79 o 
  -7   2   2      222.60      226.70      8.46 o 
  -6   2   2        4.63        7.81      2.17 o 
  -5   2   2      794.22      822.42     13.04 o 
  -4   2   2       24.06       32.75      2.63 o 
  -3   2   2      898.26      955.15     11.25 o 
  -2   2   2      651.71      656.86      8.27 o 
  -1   2   2    12221.42     9903.49    116.95 o 
   0   2   2     1867.19     1709.71     31.69 o 
   1   2   2    11759.51    10080.18    109.67 o 
   2   2   2      168.46      151.38      3.70 o 
   3   2   2      161.18      169.03      4.27 o 
   4   2   2     1579.69     1603.59     14.79 o 
   5   2   2        0.10       -1.64      1.64 o 
   6   2   2        8.60        9.49      2.17 o 
   7   2   2       17.42       16.54      2.40 o 
   8   2   2      145.82      125.15      6.67 o 
   9   2   2       17.99       15.06      3.43 o 
  10   2   2        1.67        1.45      3.16 o 
  11   2   2        1.14       -2.06      3.39 o 
  -9   3   2      108.01      112.07      8.16 o 
  -8   3   2        0.41        1.64      2.97 o 
  -7   3   2      167.80      179.78      8.08 o 
  -6   3   2       61.57       56.46      4.73 o 
  -5   3   2      221.52      195.22      6.94 o 
  -4   3   2      255.01      271.65      7.24 o 
  -3   3   2      209.33      210.50      5.83 o 
  -2   3   2     2774.28     2883.26     18.83 o 
  -1   3   2       20.25       21.84      1.83 o 
   0   3   2     6710.11     6047.68     69.37 o 
   1   3   2       24.82       23.98      1.79 o 
   2   3   2      707.46      717.89      8.54 o 
   3   3   2       16.63       23.94      1.91 o 
   4   3   2     2051.57     2087.57     16.93 o 
   5   3   2     1052.35     1124.98     13.95 o 
   6   3   2      184.81      189.96      6.56 o 
   7   3   2       35.08       29.89      3.51 o 
   8   3   2      307.15      284.84      9.61 o 
   9   3   2       55.85       50.97      4.84 o 
  10   3   2        8.20        6.06      3.47 o 
  11   3   2       50.26       47.73      5.53 o 
  -9   4   2        7.62        8.04      4.12 o 
  -8   4   2       16.77       19.44      3.96 o 
  -7   4   2      101.63      100.03      6.86 o 
  -6   4   2       83.29       87.49      5.76 o 
  -5   4   2       21.12       15.78      3.13 o 
  -4   4   2      907.85     1001.81     14.79 o 
  -3   4   2     2337.28     2452.15     20.85 o 
  -2   4   2     2586.22     2723.95     20.28 o 
  -1   4   2      209.46      224.84      5.72 o 
   0   4   2      344.35      314.76      4.49 o 
   1   4   2      974.87      925.19     10.48 o 
   2   4   2     2015.41     2069.11     15.78 o 
   3   4   2       11.78       10.86      1.75 o 
   4   4   2       64.76       48.72      3.09 o 
   5   4   2       31.25       33.66      2.86 o 
   6   4   2        4.25        1.22      1.72 o 
   7   4   2       74.91       71.02      4.61 o 
   8   4   2       89.32       89.96      5.83 o 
   9   4   2        2.37        0.61      2.71 o 
  10   4   2        3.09        7.17      3.09 o 
  11   4   2        5.93        2.86      3.35 o 
  -8   5   2       15.68       13.84      4.42 o 
  -7   5   2       41.40       44.41      5.18 o 
  -6   5   2       28.95       26.53      4.12 o 
  -5   5   2        0.26        1.30      2.55 o 
  -4   5   2       29.29       31.18      3.39 o 
  -3   5   2       47.33       44.45      3.74 o 
  -2   5   2        4.98        1.07      2.06 o 
  -1   5   2       41.77       35.76      2.94 o 
   0   5   2        0.25        4.68      1.56 o 
   1   5   2      213.57      227.77      6.06 o 
   2   5   2       10.49        6.94      1.83 o 
   3   5   2      105.49      131.21      4.84 o 
   4   5   2       40.83       45.21      3.32 o 
   5   5   2       99.42      110.74      5.03 o 
   6   5   2      341.45      344.61      9.15 o 
   7   5   2        6.94        4.96      2.44 o 
   8   5   2       51.63       42.05      4.27 o 
   9   5   2        2.01        8.69      2.44 o 
  10   5   2      344.85      319.03     11.82 o 
  11   5   2       17.65       10.29      4.88 o 
  -8   6   2       17.86       19.75      4.92 o 
  -7   6   2        5.33        8.62      3.66 o 
  -6   6   2       17.35       21.61      4.38 o 
  -5   6   2       50.59       56.11      4.99 o 
  -4   6   2       39.45       41.25      3.81 o 
  -3   6   2       30.36       32.59      3.74 o 
  -2   6   2       84.85       83.03      5.03 o 
  -1   6   2        9.46        2.52      2.33 o 
   0   6   2      401.53      403.40      6.40 o 
   1   6   2       21.62       20.20      2.55 o 
   2   6   2      780.51      754.56     12.01 o 
   3   6   2        0.31        2.71      1.94 o 
   4   6   2       51.78       39.53      3.58 o 
   5   6   2      213.21      209.82      7.28 o 
   6   6   2      282.02      265.59      8.50 o 
   7   6   2        0.05        0.27      2.25 o 
   8   6   2      178.62      176.84      7.97 o 
   9   6   2       16.15       13.04      3.51 o 
  10   6   2      115.17      117.64      7.40 o 
  11   6   2        0.73        0.42      3.13 o 
  -7   7   2       16.35        7.43      4.77 o 
  -6   7   2       15.06       11.89      4.38 o 
  -5   7   2       16.33       15.67      3.81 o 
  -4   7   2        0.22       -0.91      2.97 o 
  -3   7   2        6.09       11.13      2.82 o 
  -2   7   2       73.27       74.68      5.26 o 
  -1   7   2       42.64       45.71      3.77 o 
   0   7   2       82.76       81.09      3.45 o 
   1   7   2        0.09       -1.03      1.94 o 
   2   7   2      270.10      274.35      8.20 o 
   3   7   2       24.76       27.14      3.28 o 
   4   7   2      743.06      770.30     14.03 o 
   5   7   2        5.29        6.21      2.21 o 
   6   7   2       38.94       43.34      4.31 o 
   7   7   2       27.12       35.41      4.23 o 
   8   7   2        0.14        8.23      2.63 o 
   9   7   2        1.03        3.89      2.82 o 
  10   7   2        4.87        9.80      3.47 o 
  -6   8   2        8.35       17.00      4.31 o 
  -5   8   2       12.94       12.39      4.08 o 
  -4   8   2      102.02      103.27      7.47 o 
  -3   8   2        0.06        0.30      2.97 o 
  -2   8   2        2.91       -0.57      3.35 o 
  -1   8   2        2.09        2.97      2.55 o 
   0   8   2        0.14       -1.11      2.31 o 
   1   8   2        0.03       -0.23      2.48 o 
   2   8   2       28.67       30.27      3.32 o 
   3   8   2        3.67       -0.72      2.74 o 
   4   8   2      696.71      651.56     13.88 o 
   5   8   2      124.08      121.87      6.56 o 
   6   8   2        1.41       -2.94      2.94 o 
   7   8   2       74.71       68.05      6.18 o 
   8   8   2      665.35      620.45     15.40 o 
   9   8   2       90.29       78.72      6.67 o 
  10   8   2       26.69       23.56      5.30 o 
  -5   9   2        1.01        0.42      3.77 o 
  -4   9   2       72.22       79.90      6.82 o 
  -3   9   2       26.83       28.63      5.30 o 
  -2   9   2       40.12       34.96      4.80 o 
  -1   9   2        0.47        0.61      3.01 o 
   0   9   2      107.53      114.47      4.96 o 
   1   9   2       52.61       51.04      5.18 o 
   2   9   2       16.53       16.77      3.39 o 
   3   9   2       55.95       55.96      5.68 o 
   4   9   2       58.29       56.95      5.53 o 
   5   9   2        0.01       -1.52      3.16 o 
   6   9   2       69.22       64.23      5.41 o 
   7   9   2        0.96       -3.43      3.89 o 
   8   9   2       25.33       29.66      5.30 o 
   9   9   2       19.96       17.31      5.03 o 
  -3  10   2        1.40       -3.28      3.70 o 
  -2  10   2        0.43       -0.76      3.47 o 
  -1  10   2        3.12        0.72      3.47 o 
   0  10   2       69.22       76.04      5.51 o 
   1  10   2        8.26       10.33      3.66 o 
   2  10   2       30.59       38.08      4.73 o 
   3  10   2      124.22      130.87      7.78 o 
   4  10   2       74.87       90.23      6.10 o 
   5  10   2       61.51       70.37      6.29 o 
   6  10   2       95.71      117.30      7.62 o 
   7  10   2       39.66       40.18      5.57 o 
   8  10   2        9.11        9.30      3.81 o 
  -1  11   2        0.16       -2.48      4.04 o 
   0  11   2       15.20       15.20      3.02 o 
   1  11   2       76.85       76.62      7.05 o 
   2  11   2       66.31       77.54      6.59 o 
   3  11   2        5.08        4.88      3.81 o 
   4  11   2       28.04       26.84      5.22 o 
   5  11   2       10.67        6.59      4.12 o 
   6  11   2       30.51       38.88      5.64 o 
   7  11   2       32.08       42.81      5.45 o 
  -5 -10   3        3.06        5.38      4.23 o 
  -4 -10   3       12.97       24.78      4.88 o 
  -3 -10   3        0.08       -3.24      3.66 o 
  -2 -10   3        0.05        0.42      3.47 o 
  -1 -10   3        0.40        7.81      3.51 o 
   0 -10   3       79.29       82.79      7.43 o 
  -7  -9   3       22.98       35.22      5.11 o 
  -6  -9   3        5.68        8.84      3.39 o 
  -5  -9   3       63.92       58.06      6.10 o 
  -4  -9   3      153.39      145.74      8.39 o 
  -3  -9   3        4.00        4.96      3.81 o 
  -2  -9   3       13.93       21.69      3.81 o 
  -1  -9   3        0.54       -2.90      3.93 o 
   0  -9   3        1.01        2.41      2.43 o 
   1  -9   3        1.20       -3.89      4.08 o 
   2  -9   3        0.36        5.30      3.05 o 
  -8  -8   3      137.59      155.72      9.15 o 
  -7  -8   3        7.23       12.88      4.12 o 
  -6  -8   3       11.67       15.21      3.43 o 
  -5  -8   3       14.75       14.49      4.23 o 
  -4  -8   3       29.40       38.73      4.96 o 
  -3  -8   3        9.17       10.29      3.28 o 
  -2  -8   3       96.21       98.35      6.82 o 
  -1  -8   3        8.60        6.29      3.32 o 
   0  -8   3       14.67       17.99      6.33 o 
   1  -8   3       27.00       24.78      5.15 o 
   2  -8   3       11.18       18.30      3.66 o 
   3  -8   3        4.70        4.99      3.55 o 
   4  -8   3       40.10       37.24      5.83 o 
  -9  -7   3       37.02       40.83      5.98 o 
  -8  -7   3        0.05        4.00      3.43 o 
  -7  -7   3       24.53       18.07      3.66 o 
  -6  -7   3      591.06      641.50     14.94 o 
  -5  -7   3       40.10       45.10      4.61 o 
  -4  -7   3      142.69      150.12      7.36 o 
  -3  -7   3       98.11       98.89      6.14 o 
  -2  -7   3      246.43      255.71      9.34 o 
  -1  -7   3        3.86        9.00      2.86 o 
   0  -7   3      120.67      120.79      4.92 o 
   1  -7   3      117.96      103.69      6.52 o 
   2  -7   3       32.41       31.68      4.38 o 
   3  -7   3        7.56       -1.68      3.32 o 
   4  -7   3        1.62        0.38      3.13 o 
   5  -7   3       10.20       14.03      4.04 o 
 -10  -6   3      257.94      237.11     11.25 o 
  -9  -6   3       21.60       15.25      4.27 o 
  -8  -6   3       49.77       48.87      4.61 o 
  -7  -6   3        0.93        5.53      2.71 o 
  -6  -6   3      502.23      510.05     13.08 o 
  -5  -6   3      654.82      622.02     13.46 o 
  -4  -6   3        0.39       -0.50      2.36 o 
  -3  -6   3       36.44       43.19      3.66 o 
  -2  -6   3       59.69       62.82      4.50 o 
  -1  -6   3       57.55       67.97      4.61 o 
   0  -6   3        4.77        4.21      1.94 o 
   1  -6   3       42.50       37.05      4.50 o 
   2  -6   3       13.72       12.77      3.24 o 
   3  -6   3       58.00       60.23      5.76 o 
   4  -6   3        0.53        0.34      3.09 o 
   5  -6   3       75.84       75.94      6.10 o 
   6  -6   3        0.05        1.98      3.58 o 
 -10  -5   3        6.80        8.27      3.39 o 
  -9  -5   3       26.79       22.57      4.27 o 
  -8  -5   3      288.61      284.04     10.41 o 
  -7  -5   3       32.73       33.47      4.38 o 
  -6  -5   3       69.44       80.93      5.45 o 
  -5  -5   3      212.36      246.34      8.20 o 
  -4  -5   3       63.66       69.15      4.61 o 
  -3  -5   3      266.21      280.61      8.08 o 
  -2  -5   3        2.88        1.37      2.17 o 
  -1  -5   3       36.88       44.03      3.47 o 
   0  -5   3       98.41       96.09      3.71 o 
   1  -5   3      124.43      121.34      5.64 o 
   2  -5   3       89.20       86.46      5.18 o 
   3  -5   3        0.17        1.30      2.44 o 
   4  -5   3       18.33       10.83      3.43 o 
   5  -5   3        8.86       21.88      3.43 o 
   6  -5   3       23.81       16.28      4.38 o 
   7  -5   3        7.42       17.38      3.81 o 
 -10  -4   3        0.64       -3.93      3.93 o 
  -9  -4   3        2.76        1.33      2.82 o 
  -8  -4   3      195.29      189.38      8.77 o 
  -7  -4   3        4.84        2.94      3.09 o 
  -6  -4   3       40.68       44.07      4.31 o 
  -5  -4   3       44.78       43.65      3.62 o 
  -4  -4   3      637.91      638.10     11.55 o 
  -3  -4   3      297.29      278.36      7.36 o 
  -2  -4   3       41.64       43.57      3.32 o 
  -1  -4   3      125.52      122.25      4.88 o 
   0  -4   3        2.75        2.00      1.55 o 
   1  -4   3      651.81      679.81     11.70 o 
   2  -4   3       50.75       41.06      3.62 o 
   3  -4   3       18.51       20.51      2.74 o 
   4  -4   3        0.32        2.02      2.40 o 
   5  -4   3        2.06        0.57      2.63 o 
   6  -4   3        0.03       -1.60      3.05 o 
   7  -4   3        0.22        1.79      3.39 o 
   8  -4   3        6.06       16.54      3.66 o 
 -11  -3   3       25.69       24.02      4.99 o 
 -10  -3   3       72.20       72.62      6.29 o 
  -9  -3   3       33.82       36.41      4.23 o 
  -8  -3   3        2.46        7.20      2.36 o 
  -7  -3   3      413.25      408.08     10.83 o 
  -6  -3   3      313.39      319.38      9.00 o 
  -5  -3   3       43.50       34.38      3.35 o 
  -4  -3   3       85.74       97.17      4.35 o 
  -3  -3   3      116.82      104.45      4.38 o 
  -2  -3   3     1784.24     1919.87     16.73 o 
  -1  -3   3      317.80      341.33      7.17 o 
   0  -3   3      320.50      347.76      5.20 o 
   1  -3   3     1927.56     1857.20     17.15 o 
   2  -3   3      602.96      594.07     10.67 o 
   3  -3   3       21.23       14.83      2.97 o 
   4  -3   3      101.29      106.05      5.30 o 
   5  -3   3       96.71       99.15      5.83 o 
   6  -3   3       25.04       22.64      3.93 o 
   7  -3   3        3.41        2.94      3.05 o 
   8  -3   3        3.31       -0.38      3.39 o 
   9  -3   3       20.94       21.84      4.80 o 
 -11  -2   3       17.08       10.06      4.23 o 
 -10  -2   3       62.65       73.53      5.87 o 
  -9  -2   3       68.27       70.22      5.72 o 
  -8  -2   3        7.14        6.75      2.74 o 
  -7  -2   3      711.80      667.57     13.30 o 
  -6  -2   3      717.44      726.47     12.88 o 
  -5  -2   3      208.96      212.79      6.67 o 
  -4  -2   3       26.24       30.65      2.71 o 
  -3  -2   3      304.19      312.02      6.79 o 
  -2  -2   3      314.21      366.07      6.82 o 
  -1  -2   3        0.35        2.74      1.03 o 
   0  -2   3      219.42      217.64      4.99 o 
   1  -2   3      249.37      244.77      5.95 o 
   2  -2   3      424.15      414.22      7.97 o 
   3  -2   3       44.66       44.68      3.32 o 
   4  -2   3       27.55       29.20      3.09 o 
   5  -2   3       18.27       19.78      3.05 o 
   6  -2   3        0.16       -1.03      2.59 o 
   7  -2   3       55.71       55.43      5.30 o 
   8  -2   3        6.62        5.15      3.62 o 
   9  -2   3        6.27       16.01      3.16 o 
 -11  -1   3       18.93       14.41      4.35 o 
 -10  -1   3       95.68       90.69      6.98 o 
  -9  -1   3        9.19        8.42      3.01 o 
  -8  -1   3        0.80        2.25      2.78 o 
  -7  -1   3        7.19        6.29      2.86 o 
  -6  -1   3      141.87      152.44      6.14 o 
  -5  -1   3      416.93      423.29      8.96 o 
  -4  -1   3      256.21      283.39      6.71 o 
  -3  -1   3        3.64        3.47      1.60 o 
  -2  -1   3      254.99      263.26      5.49 o 
  -1  -1   3      883.99      764.78      8.73 o 
   0  -1   3      381.55      366.67      4.29 o 
   1  -1   3     1130.76     1058.80     10.71 o 
   2  -1   3       21.08       23.52      2.06 o 
   3  -1   3     2710.38     2881.85     20.59 o 
   4  -1   3      110.60      133.61      5.22 o 
   5  -1   3       64.31       73.00      4.50 o 
   6  -1   3      178.26      165.67      6.94 o 
   7  -1   3      115.37      128.05      6.67 o 
   8  -1   3       13.42       10.25      3.77 o 
   9  -1   3      110.48      100.87      7.24 o 
  10  -1   3        1.00       -0.84      4.04 o 
 -10   0   3        5.03        5.68      3.55 o 
  -9   0   3      101.36      112.91      7.28 o 
  -8   0   3        0.23        0.30      2.63 o 
  -7   0   3      334.57      380.90     10.33 o 
  -6   0   3       74.08       82.99      4.73 o 
  -5   0   3      481.80      511.31      9.87 o 
  -4   0   3       25.03       35.30      2.78 o 
  -3   0   3        6.28       11.82      1.98 o 
  -2   0   3      461.29      478.11      7.01 o 
  -1   0   3     1453.90     1319.40     10.71 o 
   0   0   3       46.90       38.71      1.48 o 
   1   0   3     2092.18     1831.85     12.88 o 
   2   0   3       12.91       15.25      1.75 o 
   3   0   3       17.76       30.92      2.33 o 
   4   0   3       28.25       36.14      3.05 o 
   5   0   3        1.32        2.25      1.94 o 
   6   0   3       22.67       29.05      3.20 o 
   7   0   3       14.64       13.00      3.32 o 
   8   0   3       50.41       63.01      5.26 o 
   9   0   3       29.29       28.13      4.23 o 
  10   0   3        0.53        5.57      3.13 o 
 -10   1   3        4.03        2.74      3.05 o 
  -9   1   3       63.28       61.07      5.95 o 
  -8   1   3       26.50       29.85      3.96 o 
  -7   1   3      199.07      195.33      7.74 o 
  -6   1   3       43.41       53.18      4.16 o 
  -5   1   3      157.17      167.04      5.91 o 
  -4   1   3        9.95       10.56      1.91 o 
  -3   1   3     2463.67     2640.70     18.18 o 
  -2   1   3       43.53       46.47      2.44 o 
  -1   1   3        2.13        1.83      1.33 o 
   0   1   3      906.20      859.37      7.83 o 
   1   1   3       38.96       48.34      2.29 o 
   2   1   3       75.60       77.19      3.01 o 
   3   1   3        0.75        2.97      1.14 o 
   4   1   3       55.69       63.20      3.62 o 
   5   1   3     1286.07     1258.17     15.36 o 
   6   1   3       41.21       37.43      3.35 o 
   7   1   3        2.06        0.99      2.55 o 
   8   1   3      729.79      703.67     15.32 o 
   9   1   3      573.77      525.53     14.68 o 
  10   1   3       13.36       12.24      3.66 o 
 -10   2   3        2.40        1.64      4.08 o 
  -9   2   3        8.27        9.99      3.77 o 
  -8   2   3       12.74       13.99      4.12 o 
  -7   2   3        0.32        4.57      2.25 o 
  -6   2   3      346.35      395.85     10.14 o 
  -5   2   3      262.79      297.30      8.20 o 
  -4   2   3       12.87       19.21      2.36 o 
  -3   2   3     1317.77     1386.87     14.03 o 
  -2   2   3      846.04      925.57     10.41 o 
  -1   2   3       77.38       87.45      3.09 o 
   0   2   3     2213.19     2083.86      9.50 o 
   1   2   3    16248.37    12997.06    140.82 o 
   2   2   3       34.40       33.97      2.10 o 
   3   2   3       79.14       79.63      3.32 o 
   4   2   3       58.31       61.91      3.16 o 
   5   2   3      933.21      964.22     13.30 o 
   6   2   3      208.38      220.30      7.05 o 
   7   2   3       17.70       21.65      2.82 o 
   8   2   3      485.18      474.72     12.31 o 
   9   2   3        0.03        0.65      3.32 o 
  10   2   3       31.86       30.50      4.88 o 
  11   2   3        3.31        4.23      3.24 o 
  -9   3   3       13.12       13.99      3.62 o 
  -8   3   3       12.05       11.25      3.09 o 
  -7   3   3      573.28      584.31     14.03 o 
  -6   3   3      426.36      418.15     10.71 o 
  -5   3   3       31.85       29.96      3.32 o 
  -4   3   3       38.65       35.99      3.28 o 
  -3   3   3      714.03      703.29     10.98 o 
  -2   3   3      380.85      389.25      7.40 o 
  -1   3   3      298.03      291.93      5.95 o 
   0   3   3      497.33      518.72      9.30 o 
   1   3   3       18.29       25.16      1.98 o 
   2   3   3      662.25      719.83      9.15 o 
   3   3   3      594.41      581.57      8.84 o 
   4   3   3       58.80       60.50      3.20 o 
   5   3   3      301.35      305.92      7.66 o 
   6   3   3      219.92      210.77      7.01 o 
   7   3   3      785.46      775.07     14.26 o 
   8   3   3      280.30      260.75      9.34 o 
   9   3   3       47.43       38.73      4.50 o 
  10   3   3       23.00       20.17      3.81 o 
  11   3   3       65.79       58.02      6.14 o 
  -9   4   3       15.14       16.58      4.73 o 
  -8   4   3       16.32       16.35      3.66 o 
  -7   4   3       46.78       35.49      4.57 o 
  -6   4   3       64.45       60.00      5.45 o 
  -5   4   3      242.44      240.43      8.08 o 
  -4   4   3       42.13       50.17      4.00 o 
  -3   4   3      544.05      522.79      9.99 o 
  -2   4   3       21.28       18.11      2.52 o 
  -1   4   3       55.40       35.03      2.55 o 
   0   4   3      118.43      108.68      3.32 o 
   1   4   3     1051.26     1127.65     12.05 o 
   2   4   3       18.65       19.63      2.02 o 
   3   4   3      976.67      988.20     12.08 o 
   4   4   3      126.08      116.31      4.77 o 
   5   4   3      409.37      413.84      9.11 o 
   6   4   3        1.78        2.97      1.94 o 
   7   4   3       72.18       76.28      5.03 o 
   8   4   3      138.27      140.74      6.71 o 
   9   4   3       59.06       50.43      5.03 o 
  10   4   3        8.89       13.57      3.39 o 
  11   4   3        6.24        0.84      3.58 o 
  -8   5   3       37.23       31.60      4.77 o 
  -7   5   3       14.08        9.87      3.96 o 
  -6   5   3       29.64       20.70      4.19 o 
  -5   5   3       34.59       42.16      4.23 o 
  -4   5   3       27.76       28.25      3.51 o 
  -3   5   3      173.69      170.40      6.29 o 
  -2   5   3      110.79      112.91      5.11 o 
  -1   5   3     2804.49     2811.29     21.88 o 
   0   5   3       35.50       30.18      2.88 o 
   1   5   3      451.20      456.30      8.46 o 
   2   5   3      118.15      133.65      4.88 o 
   3   5   3     1071.51     1093.45     13.61 o 
   4   5   3      514.45      495.91      9.76 o 
   5   5   3      752.12      767.56     12.77 o 
   6   5   3       71.43       70.87      4.57 o 
   7   5   3        9.63        7.36      2.48 o 
   8   5   3       57.86       58.52      5.03 o 
   9   5   3       25.67       26.88      4.23 o 
  10   5   3       53.85       46.39      5.38 o 
  11   5   3       12.91       15.52      4.38 o 
  -8   6   3        3.73        0.00      4.50 o 
  -7   6   3       17.94       25.05      4.00 o 
  -6   6   3        3.37        6.98      3.09 o 
  -5   6   3       14.36       18.64      3.58 o 
  -4   6   3        1.35       -1.33      2.52 o 
  -3   6   3      453.76      440.68     10.98 o 
  -2   6   3       48.60       42.58      3.81 o 
  -1   6   3        0.83        4.12      1.87 o 
   0   6   3       15.96       23.07      1.85 o 
   1   6   3      735.59      617.33     10.98 o 
   2   6   3       14.63       16.35      2.59 o 
   3   6   3      666.06      673.67     11.63 o 
   4   6   3      511.92      495.19     10.48 o 
   5   6   3      686.60      688.46     12.77 o 
   6   6   3      152.02      135.60      6.29 o 
   7   6   3       10.92        9.95      3.51 o 
   8   6   3        3.44        3.32      2.55 o 
   9   6   3        2.04        5.41      2.44 o 
  10   6   3      149.64      128.05      8.35 o 
  -7   7   3        5.90        8.23      3.55 o 
  -6   7   3        0.43        4.80      3.01 o 
  -5   7   3        7.66        6.98      3.09 o 
  -4   7   3       82.80       80.59      5.95 o 
  -3   7   3      424.47      421.27     11.89 o 
  -2   7   3       93.24       82.38      5.57 o 
  -1   7   3      135.74      132.24      6.25 o 
   0   7   3       71.18       61.81      3.70 o 
   1   7   3       61.18       51.69      3.89 o 
   2   7   3      883.33      915.28     14.79 o 
   3   7   3       32.95       28.44      3.47 o 
   4   7   3       10.60       16.62      3.05 o 
   5   7   3       76.77       84.51      5.11 o 
   6   7   3       33.95       37.51      4.12 o 
   7   7   3       33.98       43.88      4.31 o 
   8   7   3        6.78       12.81      2.90 o 
   9   7   3        9.77        8.54      3.58 o 
  10   7   3      137.62      142.53      8.96 o 
  -6   8   3        0.72       -1.22      3.58 o 
  -5   8   3        3.37        2.25      3.55 o 
  -4   8   3       18.76       12.92      4.12 o 
  -3   8   3        0.34        2.48      3.09 o 
  -2   8   3        9.21       16.66      3.20 o 
  -1   8   3      190.25      186.75      8.04 o 
   0   8   3       36.20       32.47      2.76 o 
   1   8   3       35.09       30.57      3.66 o 
   2   8   3       28.26       26.84      3.13 o 
   3   8   3       21.31       29.66      3.43 o 
   4   8   3      475.55      471.90     11.78 o 
   5   8   3       53.39       50.47      4.69 o 
   6   8   3      180.31      177.87      7.74 o 
   7   8   3       45.08       45.48      4.69 o 
   8   8   3      238.27      246.56      9.99 o 
   9   8   3       32.08       31.30      4.77 o 
  10   8   3       10.59       18.30      4.61 o 
  -5   9   3        0.55        5.87      3.13 o 
  -4   9   3       39.48       35.76      5.03 o 
  -3   9   3       49.24       45.06      5.76 o 
  -2   9   3       19.65       18.83      4.08 o 
  -1   9   3        8.59        8.69      3.55 o 
   0   9   3       73.64       67.91      4.88 o 
   1   9   3        7.14        7.43      3.01 o 
   2   9   3       49.56       50.32      4.77 o 
   3   9   3       63.75       63.39      5.18 o 
   4   9   3      575.53      557.86     13.99 o 
   5   9   3      172.06      162.32      7.93 o 
   6   9   3       28.59       19.56      5.03 o 
   7   9   3       90.68       85.85      6.48 o 
   8   9   3       13.08       13.00      4.35 o 
   9   9   3        1.11       -4.04      4.23 o 
  -3  10   3        0.44        3.24      3.32 o 
  -2  10   3        0.77       -2.97      2.97 o 
  -1  10   3        0.12        1.07      2.82 o 
   0  10   3        0.31        4.20      3.07 o 
   1  10   3       70.28       77.00      6.10 o 
   2  10   3       15.00       18.53      3.85 o 
   3  10   3       25.67       23.41      3.58 o 
   4  10   3        0.09        2.63      2.59 o 
   5  10   3        8.06        1.72      3.55 o 
   6  10   3       47.57       48.57      5.45 o 
   7  10   3      126.75      116.00      7.74 o 
   8  10   3      291.57      335.88     13.04 o 
  -1  11   3        8.38        6.10      4.38 o 
   0  11   3       58.88       62.17      4.64 o 
   1  11   3       11.74        5.30      4.27 o 
   2  11   3        5.24        8.92      3.55 o 
   3  11   3        3.69        3.35      3.09 o 
   4  11   3        0.62        2.63      3.20 o 
   5  11   3        0.60        1.91      3.62 o 
   6  11   3       34.84       42.96      5.76 o 
   7  11   3        1.49        7.09      3.66 o 
   2  12   3       76.09       82.49      7.36 o 
   3  12   3        0.13        1.68      3.66 o 
   4  12   3        0.02       -1.26      3.93 o 
  -6  -9   4       33.29       38.92      5.76 o 
  -5  -9   4        3.24       -0.38      4.08 o 
  -4  -9   4        0.00       -2.33      3.66 o 
  -3  -9   4        0.80        4.57      3.35 o 
  -2  -9   4        4.06        8.39      3.81 o 
  -1  -9   4        0.97        0.38      3.16 o 
   0  -9   4       30.27       22.04      3.63 o 
   1  -9   4        0.47        5.38      2.90 o 
  -8  -8   4       19.50        8.35      4.73 o 
  -7  -8   4        0.04       -0.76      3.13 o 
  -6  -8   4        6.83        7.40      3.43 o 
  -5  -8   4       35.36       41.36      5.57 o 
  -4  -8   4       15.69       16.43      3.93 o 
  -3  -8   4       44.47       45.40      5.11 o 
  -2  -8   4       17.72       20.47      3.77 o 
  -1  -8   4      118.12       96.67      7.62 o 
   0  -8   4        6.88        6.13      2.74 o 
   1  -8   4        1.11        4.00      3.32 o 
   2  -8   4        5.02        0.00      3.77 o 
   3  -8   4       22.98       20.51      5.07 o 
  -9  -7   4        3.20        0.00      3.96 o 
  -8  -7   4       16.87       16.93      4.35 o 
  -7  -7   4       28.44       29.28      4.35 o 
  -6  -7   4       14.78       10.37      3.85 o 
  -5  -7   4        2.91        6.63      3.05 o 
  -4  -7   4       43.17       44.30      4.65 o 
  -3  -7   4        0.49        6.52      2.48 o 
  -2  -7   4       48.61       51.42      4.99 o 
  -1  -7   4       10.01       10.71      3.09 o 
   0  -7   4       97.50      104.47      9.63 o 
   1  -7   4        9.06        8.65      4.27 o 
   2  -7   4        0.52        1.37      3.39 o 
   3  -7   4       13.82       13.08      4.16 o 
   4  -7   4        0.96        9.03      3.70 o 
  -9  -6   4       28.78       29.01      5.18 o 
  -8  -6   4       58.94       56.11      5.87 o 
  -7  -6   4        9.97        4.92      3.74 o 
  -6  -6   4        0.19        3.05      2.86 o 
  -5  -6   4      165.80      165.25      7.81 o 
  -4  -6   4      130.20      138.23      6.94 o 
  -3  -6   4      109.96      102.89      5.91 o 
  -2  -6   4      189.50      184.92      7.59 o 
  -1  -6   4       45.53       40.52      4.00 o 
   0  -6   4       70.22       64.93      4.90 o 
   1  -6   4       11.23       11.44      3.58 o 
   2  -6   4      124.83      142.38      7.74 o 
   3  -6   4       51.58       50.85      5.57 o 
   4  -6   4       40.64       41.40      5.18 o 
   5  -6   4        9.48        9.53      3.13 o 
   6  -6   4        4.51        6.29      4.54 o 
 -10  -5   4       56.69       72.05      6.56 o 
  -9  -5   4        8.88        6.67      4.27 o 
  -8  -5   4       70.16       67.97      5.49 o 
  -7  -5   4       13.15       11.55      3.43 o 
  -6  -5   4        3.32       -0.84      3.09 o 
  -5  -5   4      193.67      199.07      7.97 o 
  -4  -5   4        9.95       11.21      2.67 o 
  -3  -5   4       44.14       40.29      3.62 o 
  -2  -5   4       92.42       79.60      5.11 o 
  -1  -5   4        4.94        6.67      2.10 o 
   0  -5   4       44.99       43.68      3.20 o 
   1  -5   4       51.71       48.68      4.57 o 
   2  -5   4      658.95      647.78     13.84 o 
   3  -5   4       13.93       11.78      3.28 o 
   4  -5   4        7.31        7.09      2.90 o 
   5  -5   4        3.95        9.19      3.28 o 
   6  -5   4        0.10        0.00      2.78 o 
   7  -5   4        1.27        4.19      3.35 o 
 -10  -4   4       61.92       68.35      6.29 o 
  -9  -4   4       34.52       33.01      4.96 o 
  -8  -4   4       10.90       16.16      3.70 o 
  -7  -4   4       11.80       16.77      3.01 o 
  -6  -4   4     4603.60     4597.24     35.03 o 
  -5  -4   4       49.49       49.14      4.23 o 
  -4  -4   4      359.42      345.75      9.23 o 
  -3  -4   4        0.43       -0.80      2.10 o 
  -2  -4   4      417.12      414.18      9.57 o 
  -1  -4   4       66.42       69.84      4.35 o 
   0  -4   4      324.56      325.92      6.04 o 
   1  -4   4      121.78      111.43      5.53 o 
   2  -4   4        0.11       -2.29      2.29 o 
   3  -4   4      174.00      161.17      7.17 o 
   4  -4   4       14.15       17.19      3.58 o 
   5  -4   4       23.29       27.10      4.00 o 
   6  -4   4       16.52       14.64      3.93 o 
   7  -4   4        1.69        1.14      3.32 o 
 -10  -3   4       32.92       32.21      4.54 o 
  -9  -3   4       46.97       54.36      5.22 o 
  -8  -3   4      226.83      240.05      9.15 o 
  -7  -3   4       62.18       71.21      5.15 o 
  -6  -3   4      192.39      191.06      7.66 o 
  -5  -3   4      291.20      285.91      8.31 o 
  -4  -3   4      645.73      630.86     11.63 o 
  -3  -3   4      268.37      265.02      7.20 o 
  -2  -3   4       23.71       22.68      2.36 o 
  -1  -3   4      336.92      370.15      8.20 o 
   0  -3   4       77.27       55.15      3.28 o 
   1  -3   4      610.71      570.13     10.75 o 
   2  -3   4      158.49      152.37      6.02 o 
   3  -3   4       23.83       25.43      2.86 o 
   4  -3   4       75.81       72.31      4.96 o 
   5  -3   4        1.78        2.74      3.05 o 
   6  -3   4       29.08       24.66      4.00 o 
   7  -3   4        2.84        1.75      3.39 o 
   8  -3   4        0.01       -3.55      4.00 o 
 -10  -2   4       11.71       10.37      4.16 o 
  -9  -2   4       47.87       35.53      4.65 o 
  -8  -2   4       21.88       23.79      4.38 o 
  -7  -2   4      673.57      675.35     14.22 o 
  -6  -2   4      342.45      338.05      9.30 o 
  -5  -2   4       10.59        7.01      2.33 o 
  -4  -2   4      724.58      692.58     11.55 o 
  -3  -2   4      537.40      556.56      9.68 o 
  -2  -2   4       78.56       60.65      3.39 o 
  -1  -2   4     1095.85     1191.20     13.38 o 
   0  -2   4      963.21      952.21      8.56 o 
   1  -2   4      390.17      371.87      7.93 o 
   2  -2   4     1003.68     1019.77     13.65 o 
   3  -2   4      180.67      189.96      6.44 o 
   4  -2   4       19.41       15.06      2.67 o 
   5  -2   4       58.57       72.73      5.07 o 
   6  -2   4        0.26       -2.86      2.86 o 
   7  -2   4        4.31        7.36      2.90 o 
   8  -2   4        0.26        2.55      2.82 o 
   9  -2   4        5.02       10.67      3.81 o 
 -10  -1   4       34.45       36.14      5.30 o 
  -9  -1   4       10.13        9.80      3.39 o 
  -8  -1   4      332.76      310.68     10.29 o 
  -7  -1   4       52.07       53.94      4.57 o 
  -6  -1   4      602.05      582.45     12.05 o 
  -5  -1   4        4.91       -1.14      2.21 o 
  -4  -1   4       20.31       18.83      2.25 o 
  -3  -1   4        9.65        5.38      1.68 o 
  -2  -1   4      608.94      581.04      9.00 o 
  -1  -1   4      256.66      269.55      6.06 o 
   0  -1   4       49.31       52.10      2.10 o 
   1  -1   4       10.91        7.47      2.06 o 
   2  -1   4      517.80      517.98      9.07 o 
   3  -1   4        5.57        5.53      1.72 o 
   4  -1   4      194.60      227.24      7.05 o 
   5  -1   4       70.49       71.51      4.57 o 
   6  -1   4       77.00       78.34      5.76 o 
   7  -1   4      105.78      108.64      6.52 o 
   8  -1   4        1.78        0.69      3.13 o 
   9  -1   4        0.31        3.09      3.05 o 
 -10   0   4       74.65       73.31      6.86 o 
  -9   0   4        0.41        4.80      2.71 o 
  -8   0   4        0.37       -2.10      3.16 o 
  -7   0   4       27.98       26.88      3.43 o 
  -6   0   4      438.12      500.11     11.06 o 
  -5   0   4        3.76        2.67      2.02 o 
  -4   0   4      887.50     1020.26     13.23 o 
  -3   0   4      432.94      490.00      8.58 o 
  -2   0   4     2812.47     2741.07     18.45 o 
  -1   0   4      753.19      698.56      9.07 o 
   0   0   4      246.24      229.04      6.98 o 
   1   0   4      102.94       94.96      3.62 o 
   2   0   4       18.08       25.27      2.36 o 
   3   0   4      500.47      449.44      8.62 o 
   4   0   4      155.17      184.58      6.21 o 
   5   0   4      220.52      226.21      7.28 o 
   6   0   4       84.00       85.89      5.11 o 
   7   0   4        9.44        9.99      2.97 o 
   8   0   4       14.95       16.58      3.74 o 
   9   0   4        0.34        2.17      3.24 o 
  10   0   4        0.71       -3.58      3.58 o 
 -10   1   4       81.22      106.59      8.01 o 
  -9   1   4       24.49       33.01      4.46 o 
  -8   1   4       48.27       44.75      4.54 o 
  -7   1   4        1.77        1.60      2.36 o 
  -6   1   4      196.25      195.18      7.32 o 
  -5   1   4      181.60      176.61      6.44 o 
  -4   1   4      155.31      137.12      5.11 o 
  -3   1   4      494.55      546.00      9.15 o 
  -2   1   4      155.56      150.73      4.57 o 
  -1   1   4      229.28      220.99      5.11 o 
   0   1   4     2054.04     1947.88     10.24 o 
   1   1   4      905.00      894.69     10.06 o 
   2   1   4      153.53      156.90      4.61 o 
   3   1   4      286.60      275.96      6.52 o 
   4   1   4      281.75      314.57      7.51 o 
   5   1   4      660.11      673.78     11.82 o 
   6   1   4       44.92       47.27      3.77 o 
   7   1   4       86.81       88.17      5.72 o 
   8   1   4        2.74        0.91      3.47 o 
   9   1   4       24.36       27.26      4.27 o 
  10   1   4        1.03        5.18      3.66 o 
 -10   2   4        1.78       -2.94      3.81 o 
  -9   2   4        1.94       -1.11      3.39 o 
  -8   2   4      131.46      118.36      7.36 o 
  -7   2   4       84.61       82.87      5.68 o 
  -6   2   4        4.31        9.84      2.40 o 
  -5   2   4       28.92       31.37      3.20 o 
  -4   2   4       77.77       58.71      3.74 o 
  -3   2   4      561.63      638.18     10.10 o 
  -2   2   4      145.19      148.06      4.65 o 
  -1   2   4      608.33      568.15      8.23 o 
   0   2   4       69.30       65.06      3.77 o 
   1   2   4        6.19        4.04      1.56 o 
   2   2   4     1087.30     1176.44     12.16 o 
   3   2   4     1375.77     1402.99     14.22 o 
   4   2   4       69.91       72.73      3.81 o 
   5   2   4      774.31      799.81     12.81 o 
   6   2   4      222.39      214.54      7.51 o 
   7   2   4      104.31      108.22      5.64 o 
   8   2   4      169.62      161.25      8.12 o 
   9   2   4      211.82      196.25      9.38 o 
  10   2   4        1.31        3.09      3.20 o 
  -9   3   4       12.46       19.67      4.38 o 
  -8   3   4        5.87       11.17      3.47 o 
  -7   3   4      133.38      151.07      7.59 o 
  -6   3   4      220.90      198.72      7.85 o 
  -5   3   4       37.11       34.50      3.85 o 
  -4   3   4       12.29       11.70      2.36 o 
  -3   3   4     1949.17     2065.53     18.91 o 
  -2   3   4      260.51      263.03      6.52 o 
  -1   3   4       37.94       44.75      2.74 o 
   0   3   4       47.29       53.33      2.01 o 
   1   3   4     2266.46     2180.81     16.32 o 
   2   3   4      302.00      335.35      6.82 o 
   3   3   4      674.20      681.98     10.14 o 
   4   3   4        1.62        5.22      1.41 o 
   5   3   4      375.83      376.90      8.81 o 
   6   3   4       26.85       23.86      3.13 o 
   7   3   4      635.89      584.58     13.00 o 
   8   3   4      336.69      319.15     10.48 o 
   9   3   4       11.47       16.66      3.39 o 
  10   3   4        1.06       -1.91      3.74 o 
  -9   4   4        2.60       -2.06      3.93 o 
  -8   4   4       19.24       16.28      4.46 o 
  -7   4   4        0.09        2.86      3.09 o 
  -6   4   4      140.25      146.42      7.13 o 
  -5   4   4       16.32       20.47      3.28 o 
  -4   4   4       24.77       21.50      3.05 o 
  -3   4   4       15.48       10.98      2.33 o 
  -2   4   4      253.59      238.98      6.71 o 
  -1   4   4       89.16       82.84      3.85 o 
   0   4   4        0.00       -0.05      1.05 o 
   1   4   4     1007.02      881.20     11.36 o 
   2   4   4     1107.09     1215.06     13.49 o 
   3   4   4      616.94      603.41      9.99 o 
   4   4   4       28.83       36.21      3.05 o 
   5   4   4       32.00       32.59      3.13 o 
   6   4   4       75.93       70.14      4.46 o 
   7   4   4        9.05       10.22      2.86 o 
   8   4   4       81.12       79.25      5.68 o 
   9   4   4        0.07        1.33      2.40 o 
  10   4   4        9.67       12.12      3.62 o 
  -8   5   4        5.03       -0.38      4.04 o 
  -7   5   4       14.21        9.68      4.12 o 
  -6   5   4       25.35       25.05      4.00 o 
  -5   5   4       27.30       24.02      4.38 o 
  -4   5   4       11.55       15.74      2.82 o 
  -3   5   4      592.46      561.94     11.74 o 
  -2   5   4       80.87       81.20      4.57 o 
  -1   5   4     1201.05     1220.13     15.32 o 
   0   5   4       50.08       57.35      2.51 o 
   1   5   4      141.98      184.43      5.76 o 
   2   5   4        0.98        1.79      1.64 o 
   3   5   4      543.67      538.38     10.03 o 
   4   5   4       38.82       36.90      3.20 o 
   5   5   4       68.34       70.94      4.54 o 
   6   5   4      203.62      214.51      7.74 o 
   7   5   4      122.15      117.45      6.18 o 
   8   5   4        6.15        7.47      2.86 o 
   9   5   4        6.93        3.05      3.58 o 
  10   5   4       15.50       21.00      4.19 o 
  -8   6   4       15.26       18.18      4.65 o 
  -7   6   4        0.26        7.55      2.97 o 
  -6   6   4        2.81        0.34      3.51 o 
  -5   6   4      126.86      137.31      7.40 o 
  -4   6   4      138.16      130.83      7.05 o 
  -3   6   4      133.70      139.33      6.86 o 
  -2   6   4      383.87      380.29      9.95 o 
  -1   6   4       15.38        8.88      2.90 o 
   0   6   4       36.02       35.64      2.41 o 
   1   6   4      307.99      286.86      7.85 o 
   2   6   4        6.15        7.81      2.17 o 
   3   6   4      117.08      109.22      5.11 o 
   4   6   4      324.76      317.32      8.62 o 
   5   6   4      544.08      579.43     12.08 o 
   6   6   4       48.84       52.76      4.65 o 
   7   6   4      250.74      274.85      9.57 o 
   8   6   4       41.43       45.63      5.15 o 
   9   6   4        6.34       11.86      3.28 o 
  10   6   4        6.48        0.76      3.51 o 
  -7   7   4       20.57       27.37      4.04 o 
  -6   7   4        6.15        8.96      3.01 o 
  -5   7   4       13.91        6.71      4.23 o 
  -4   7   4      323.08      320.75     10.64 o 
  -3   7   4      566.16      606.77     13.99 o 
  -2   7   4      105.51      114.17      6.14 o 
  -1   7   4      136.13      132.01      6.25 o 
   0   7   4      185.72      174.55      4.93 o 
   1   7   4       95.83       89.43      5.15 o 
   2   7   4      380.52      407.24      9.99 o 
   3   7   4      115.42       96.33      5.49 o 
   4   7   4       77.32       77.27      5.07 o 
   5   7   4      665.63      688.35     13.76 o 
   6   7   4       76.16       84.32      5.53 o 
   7   7   4       16.90       20.13      3.09 o 
   8   7   4        0.71        0.65      2.82 o 
   9   7   4      132.64      139.10      8.04 o 
  10   7   4       22.36       21.00      5.22 o 
  -6   8   4        0.10       -3.58      3.58 o 
  -5   8   4        1.87        0.76      3.81 o 
  -4   8   4        8.46        8.54      3.85 o 
  -3   8   4        9.27       12.54      3.39 o 
  -2   8   4        6.35        6.67      3.09 o 
  -1   8   4       37.84       38.01      3.89 o 
   0   8   4       13.58       12.68      2.12 o 
   1   8   4       22.05       17.31      3.43 o 
   2   8   4        0.43        1.49      2.10 o 
   3   8   4       11.12       12.58      3.09 o 
   4   8   4      308.68      319.22     10.06 o 
   5   8   4      158.23      160.15      7.40 o 
   6   8   4        8.82        7.66      3.55 o 
   7   8   4        1.79        2.86      3.55 o 
   8   8   4        6.74        9.07      2.74 o 
   9   8   4       81.05       77.42      6.56 o 
  10   8   4       65.78       67.13      6.82 o 
  -5   9   4        5.16        5.45      3.85 o 
  -4   9   4      160.77      152.14      9.38 o 
  -3   9   4       15.76       23.14      3.35 o 
  -2   9   4        5.76        2.33      3.55 o 
  -1   9   4        0.37       -1.56      2.97 o 
   0   9   4        0.01       -1.09      2.08 o 
   1   9   4      195.83      182.10      8.08 o 
   2   9   4        6.79        3.13      3.13 o 
   3   9   4       51.70       55.73      4.84 o 
   4   9   4       12.18       13.27      4.23 o 
   5   9   4       42.04       44.52      4.88 o 
   6   9   4      189.93      188.74      8.77 o 
   7   9   4       91.95      106.05      6.86 o 
   8   9   4      105.24      105.52      7.85 o 
   9   9   4       68.03       80.82      6.79 o 
  -3  10   4       13.50       16.89      3.70 o 
  -2  10   4        0.46        0.76      3.74 o 
  -1  10   4       27.72       23.56      4.54 o 
   0  10   4       15.07       16.54      3.18 o 
   1  10   4       34.58       25.85      5.07 o 
   2  10   4       29.18       37.55      4.73 o 
   3  10   4       83.25       81.08      6.33 o 
   4  10   4       16.95        9.99      4.16 o 
   5  10   4        0.50        1.37      3.01 o 
   6  10   4        1.91        0.72      3.09 o 
   7  10   4       81.33       75.75      6.75 o 
   8  10   4       15.46       17.08      4.69 o 
  -1  11   4        6.95        6.48      4.42 o 
   0  11   4       28.36       28.89      3.55 o 
   1  11   4      101.20       97.93      7.05 o 
   2  11   4       22.47       29.01      4.57 o 
   3  11   4       40.69       40.45      5.30 o 
   4  11   4       14.21       16.51      4.61 o 
   5  11   4        4.29        2.33      3.66 o 
   6  11   4       17.77       13.95      4.46 o 
   7  11   4        1.02        0.42      4.12 o 
   2  12   4        2.19        3.81      4.92 o 
   3  12   4        2.13        3.77      3.62 o 
   4  12   4       29.88       28.29      5.18 o 
  -5  -9   5       11.75       16.96      4.50 o 
  -4  -9   5        0.01       -1.26      3.28 o 
  -3  -9   5       10.29       20.55      4.54 o 
  -2  -9   5        5.80        7.43      4.38 o 
  -1  -9   5       29.07       41.40      5.76 o 
  -7  -8   5       43.06       38.88      5.64 o 
  -6  -8   5       15.38       20.28      4.31 o 
  -5  -8   5       28.96       23.29      4.77 o 
  -4  -8   5       10.69       10.03      3.81 o 
  -3  -8   5        0.52       -1.83      3.58 o 
  -2  -8   5       33.71       31.75      4.96 o 
  -1  -8   5       95.32       90.65      7.40 o 
   0  -8   5        2.79        4.95      2.64 o 
   1  -8   5       28.97       31.64      5.15 o 
   2  -8   5        0.04       -3.32      3.32 o 
  -8  -7   5       15.35       25.46      4.77 o 
  -7  -7   5       49.35       55.16      5.79 o 
  -6  -7   5        5.60        2.17      3.43 o 
  -5  -7   5       81.38       75.56      6.18 o 
  -4  -7   5        2.96        6.63      3.09 o 
  -3  -7   5       60.69       57.71      5.87 o 
  -2  -7   5        1.71        2.59      3.20 o 
  -1  -7   5        5.55        5.53      2.97 o 
   0  -7   5       36.89       42.55      3.69 o 
   1  -7   5        0.40        0.69      2.90 o 
   2  -7   5       23.16       25.05      4.54 o 
   3  -7   5       22.68       22.76      5.49 o 
   4  -7   5       20.23       27.79      5.26 o 
  -9  -6   5      140.08      140.93      9.03 o 
  -8  -6   5       77.59       82.87      6.82 o 
  -7  -6   5      102.00      116.08      7.13 o 
  -6  -6   5       48.76       58.86      5.15 o 
  -5  -6   5       54.45       63.51      5.11 o 
  -4  -6   5      125.51      123.40      7.05 o 
  -3  -6   5       10.99        6.33      3.05 o 
  -2  -6   5       65.62       55.69      5.38 o 
  -1  -6   5        5.21        3.16      2.97 o 
   0  -6   5        2.07       -0.11      2.09 o 
   1  -6   5       28.45       21.46      4.31 o 
   2  -6   5       28.13       21.46      4.35 o 
   3  -6   5      161.40      154.92      8.31 o 
   4  -6   5       76.21       60.57      6.94 o 
   5  -6   5       22.35       20.47      4.54 o 
  -9  -5   5        8.66        9.84      4.65 o 
  -8  -5   5       14.78       14.68      3.51 o 
  -7  -5   5      137.74      132.93      7.78 o 
  -6  -5   5        8.14        7.24      3.55 o 
  -5  -5   5       11.68        9.84      3.20 o 
  -4  -5   5       46.40       45.33      4.80 o 
  -3  -5   5       34.61       34.92      4.08 o 
  -2  -5   5       89.54       88.48      5.30 o 
  -1  -5   5        1.53        1.26      2.36 o 
   0  -5   5        1.51        4.29      1.75 o 
   1  -5   5      415.53      389.29     11.40 o 
   2  -5   5      147.56      139.67      7.70 o 
   3  -5   5       14.14       16.05      3.43 o 
   4  -5   5       71.80       78.53      6.33 o 
   5  -5   5        0.38       -1.49      3.28 o 
   6  -5   5        0.00       -3.47      3.47 o 
 -10  -4   5      100.07      118.75      8.35 o 
  -9  -4   5        4.38        8.65      3.43 o 
  -8  -4   5        8.72       12.88      3.13 o 
  -7  -4   5        4.81        8.58      3.09 o 
  -6  -4   5      347.34      329.21     10.56 o 
  -5  -4   5      578.80      589.61     13.19 o 
  -4  -4   5        1.75       -2.40      2.82 o 
  -3  -4   5       25.75       29.92      3.66 o 
  -2  -4   5      124.72      119.70      5.87 o 
  -1  -4   5        0.23        0.88      1.98 o 
   0  -4   5        8.31        8.13      1.78 o 
   1  -4   5       15.03       16.24      3.09 o 
   2  -4   5     1327.50     1318.63     19.40 o 
   3  -4   5      113.14       99.95      6.44 o 
   4  -4   5       28.83       31.75      4.12 o 
   5  -4   5        0.63        1.33      2.90 o 
   6  -4   5        1.30        1.11      3.05 o 
   7  -4   5        0.40        1.22      3.39 o 
 -10  -3   5       55.58       53.79      6.25 o 
  -9  -3   5      110.86      103.76      7.32 o 
  -8  -3   5       13.98       12.05      4.23 o 
  -7  -3   5      325.11      325.40     10.48 o 
  -6  -3   5      513.43      547.72     12.69 o 
  -5  -3   5       55.26       50.97      4.61 o 
  -4  -3   5        2.45        1.07      2.13 o 
  -3  -3   5        2.32       -0.61      2.02 o 
  -2  -3   5        6.07       11.28      2.17 o 
  -1  -3   5       41.28       48.76      3.70 o 
   0  -3   5       12.33       12.22      2.27 o 
   1  -3   5      105.10       96.86      5.15 o 
   2  -3   5      109.30      115.93      5.53 o 
   3  -3   5       15.32        7.24      2.86 o 
   4  -3   5        0.31        0.00      2.44 o 
   5  -3   5        0.05        2.97      3.09 o 
   6  -3   5       77.26       84.02      6.33 o 
   7  -3   5       61.23       66.79      5.91 o 
   8  -3   5        1.17        0.42      3.85 o 
 -10  -2   5       27.84       33.74      4.92 o 
  -9  -2   5        9.59       10.71      3.39 o 
  -8  -2   5      135.97      125.72      7.47 o 
  -7  -2   5      463.29      472.20     12.58 o 
  -6  -2   5       20.83       18.22      3.32 o 
  -5  -2   5       55.63       63.09      4.61 o 
  -4  -2   5      494.89      496.90     10.41 o 
  -3  -2   5       17.82       19.37      2.59 o 
  -2  -2   5      368.57      376.44      8.58 o 
  -1  -2   5       24.93       28.78      2.86 o 
   0  -2   5       27.85       21.75      1.91 o 
   1  -2   5      196.66      192.05      6.40 o 
   2  -2   5       73.51       66.37      4.31 o 
   3  -2   5        4.57        6.48      2.36 o 
   4  -2   5       44.34       41.86      4.08 o 
   5  -2   5        0.11        0.80      2.59 o 
   6  -2   5        9.84        9.76      3.62 o 
   7  -2   5       80.12       67.70      6.06 o 
   8  -2   5        7.50        9.68      3.43 o 
 -10  -1   5        1.09        6.40      3.51 o 
  -9  -1   5        6.50       10.98      3.89 o 
  -8  -1   5        4.60        5.34      3.24 o 
  -7  -1   5       25.88       21.23      3.93 o 
  -6  -1   5        0.01        0.50      2.40 o 
  -5  -1   5        0.13       -2.33      2.33 o 
  -4  -1   5      137.50      131.25      5.38 o 
  -3  -1   5      532.55      571.01     10.22 o 
  -2  -1   5      186.42      213.93      6.14 o 
  -1  -1   5        5.51        1.83      1.64 o 
   0  -1   5      661.04      618.48     11.44 o 
   1  -1   5        6.93        6.25      1.87 o 
   2  -1   5      357.58      376.59      8.39 o 
   3  -1   5      111.55      115.89      5.34 o 
   4  -1   5      211.06      241.49      7.81 o 
   5  -1   5       19.46       21.54      3.47 o 
   6  -1   5       16.31       19.94      3.51 o 
   7  -1   5       24.81       15.32      3.89 o 
   8  -1   5        7.63        5.79      3.93 o 
   9  -1   5        6.00        9.00      4.31 o 
 -10   0   5        5.67        7.28      4.23 o 
  -9   0   5        1.59        6.79      3.28 o 
  -8   0   5      273.95      256.82     10.18 o 
  -7   0   5       21.46       22.07      3.77 o 
  -6   0   5      288.39      283.77      9.03 o 
  -5   0   5       57.23       57.03      4.19 o 
  -4   0   5      906.40      905.63     13.53 o 
  -3   0   5      458.19      477.96      9.23 o 
  -2   0   5     1556.58     1589.10     15.82 o 
  -1   0   5      359.67      377.39      7.62 o 
   0   0   5      521.73      518.04      6.23 o 
   1   0   5      273.92      259.56      6.48 o 
   2   0   5       41.45       33.28      2.97 o 
   3   0   5        5.39        1.22      2.25 o 
   4   0   5       16.73       21.27      2.44 o 
   5   0   5       60.68       63.97      4.42 o 
   6   0   5      112.43      116.95      6.10 o 
   7   0   5        1.37        2.10      2.21 o 
   8   0   5        7.98       11.25      3.58 o 
   9   0   5        0.06        0.38      2.36 o 
 -10   1   5       43.63       47.27      6.18 o 
  -9   1   5        1.92        1.83      2.94 o 
  -8   1   5       29.42       31.18      4.46 o 
  -7   1   5       56.81       54.36      4.80 o 
  -6   1   5      257.00      244.05      8.54 o 
  -5   1   5       39.88       43.04      3.77 o 
  -4   1   5       87.99       93.97      4.73 o 
  -3   1   5      264.44      298.45      7.47 o 
  -2   1   5      653.34      614.28      9.91 o 
  -1   1   5      109.46      106.05      4.19 o 
   0   1   5        1.08        2.52      1.05 o 
   1   1   5       18.56       20.74      2.13 o 
   2   1   5     2040.27     2100.72     18.07 o 
   3   1   5      112.35      149.32      5.38 o 
   4   1   5      252.33      266.81      7.51 o 
   5   1   5       14.09       16.24      2.52 o 
   6   1   5      261.60      233.57      8.50 o 
   7   1   5        0.04       -0.84      2.82 o 
   8   1   5       12.43        8.12      3.66 o 
   9   1   5        0.13        1.11      2.78 o 
  10   1   5       13.19       14.64      4.35 o 
  -9   2   5        4.44        0.00      3.58 o 
  -8   2   5       16.73        8.69      4.50 o 
  -7   2   5       10.64        8.20      3.32 o 
  -6   2   5      254.50      250.87      8.69 o 
  -5   2   5       42.11       44.79      3.96 o 
  -4   2   5      177.38      189.42      6.44 o 
  -3   2   5      436.62      495.00      9.61 o 
  -2   2   5     1029.71      986.91     12.58 o 
  -1   2   5       15.77       16.51      2.06 o 
   0   2   5      169.79      156.66      3.45 o 
   1   2   5       74.58       66.33      3.47 o 
   2   2   5      117.44      101.78      4.27 o 
   3   2   5      281.89      295.97      7.20 o 
   4   2   5       52.28       64.00      4.00 o 
   5   2   5       53.37       51.92      3.93 o 
   6   2   5       39.65       42.73      4.23 o 
   7   2   5      142.45      142.50      7.01 o 
   8   2   5       46.04       50.28      4.92 o 
   9   2   5       69.41       78.72      6.48 o 
  10   2   5        0.49        6.10      2.33 o 
  -9   3   5        2.11        0.00      3.51 o 
  -8   3   5       28.88       33.66      4.99 o 
  -7   3   5       77.11       66.90      5.91 o 
  -6   3   5       27.18       37.89      4.50 o 
  -5   3   5        5.15        9.49      2.36 o 
  -4   3   5      262.08      251.86      7.78 o 
  -3   3   5       63.12       64.88      3.81 o 
  -2   3   5       14.87       18.11      2.36 o 
  -1   3   5      491.18      477.08      8.77 o 
   0   3   5      738.75      731.74      7.74 o 
   1   3   5     2206.63     2301.84     18.45 o 
   2   3   5       74.43       90.23      4.16 o 
   3   3   5       16.37       13.38      1.91 o 
   4   3   5      498.77      492.86      9.95 o 
   5   3   5      273.35      273.06      8.12 o 
   6   3   5        3.58        3.81      2.21 o 
   7   3   5      143.15      135.21      6.52 o 
   8   3   5        0.19       -2.82      2.82 o 
   9   3   5       37.90       36.86      4.84 o 
  10   3   5       18.32       10.33      4.50 o 
  -9   4   5        2.08       -2.52      4.12 o 
  -8   4   5        2.78        1.49      3.62 o 
  -7   4   5       26.97       23.06      3.66 o 
  -6   4   5        5.92        9.00      3.20 o 
  -5   4   5       57.45       59.47      4.80 o 
  -4   4   5       60.86       60.42      4.50 o 
  -3   4   5       34.11       40.98      3.55 o 
  -2   4   5        4.43        7.59      1.87 o 
  -1   4   5       20.50       22.00      2.63 o 
   0   4   5      754.74      698.19     10.33 o 
   1   4   5      486.04      527.93      9.45 o 
   2   4   5     1014.70     1009.82     13.19 o 
   3   4   5      105.87      107.96      4.73 o 
   4   4   5       64.59       76.97      4.23 o 
   5   4   5      274.43      287.05      8.31 o 
   6   4   5       43.38       44.64      3.81 o 
   7   4   5      204.14      211.46      8.58 o 
   8   4   5      112.01      122.18      6.98 o 
   9   4   5      243.68      250.49     10.52 o 
  10   4   5       13.12       18.95      4.23 o 
  -8   5   5      139.53      140.13      9.15 o 
  -7   5   5        8.24        3.89      3.96 o 
  -6   5   5      288.41      303.59     10.48 o 
  -5   5   5      210.30      212.07      8.81 o 
  -4   5   5       74.68       72.24      5.07 o 
  -3   5   5      346.48      369.35      9.95 o 
  -2   5   5      312.05      285.94      8.12 o 
  -1   5   5        0.50       -0.19      1.56 o 
   0   5   5       96.81      105.29      5.51 o 
   1   5   5       41.18       31.14      3.09 o 
   2   5   5        0.62        3.89      1.49 o 
   3   5   5       38.93       43.84      3.28 o 
   4   5   5       42.32       47.65      3.62 o 
   5   5   5      415.01      407.32     10.10 o 
   6   5   5     2374.91     2499.00     25.62 o 
   7   5   5       84.53       86.38      5.49 o 
   8   5   5       53.35       53.29      5.22 o 
   9   5   5       19.47       21.88      3.58 o 
  10   5   5       21.60       20.62      4.92 o 
  -7   6   5        0.40       -3.35      3.35 o 
  -6   6   5        5.63        2.40      3.81 o 
  -5   6   5       81.05       86.34      6.21 o 
  -4   6   5      155.41      134.95      7.36 o 
  -3   6   5      245.42      227.05      8.42 o 
  -2   6   5      366.83      359.86      9.68 o 
  -1   6   5      165.54      173.53      6.75 o 
   0   6   5       19.49       19.24      2.63 o 
   1   6   5      308.86      296.85      8.20 o 
   2   6   5      121.26      105.44      5.38 o 
   3   6   5      518.11      524.85     11.25 o 
   4   6   5       11.81       10.79      3.13 o 
   5   6   5      217.75      220.03      8.04 o 
   6   6   5       75.78       73.38      5.38 o 
   7   6   5      128.71      114.74      6.67 o 
   8   6   5       16.34       18.45      3.66 o 
   9   6   5       17.39       21.31      4.04 o 
  10   6   5       44.15       48.03      5.49 o 
  -7   7   5        0.00        0.84      3.62 o 
  -6   7   5        4.97        8.73      4.16 o 
  -5   7   5       66.68       56.95      5.87 o 
  -4   7   5      139.84      129.99      7.55 o 
  -3   7   5      147.00      141.92      7.32 o 
  -2   7   5       81.78       75.86      5.53 o 
  -1   7   5       15.57       16.85      3.51 o 
   0   7   5      228.03      220.07      5.65 o 
   1   7   5        2.65        3.85      2.21 o 
   2   7   5        0.05        0.00      2.06 o 
   3   7   5      197.22      195.90      7.20 o 
   4   7   5       10.87        9.00      2.86 o 
   5   7   5      765.33      775.68     15.13 o 
   6   7   5      153.13      156.41      7.43 o 
   7   7   5      135.13      146.65      7.51 o 
   8   7   5        1.32        7.13      2.71 o 
   9   7   5      114.58      105.37      7.89 o 
  10   7   5       72.29       84.40      6.90 o 
  -6   8   5        0.48       -1.68      3.89 o 
  -5   8   5       20.67       16.39      4.19 o 
  -4   8   5        2.57       12.54      3.09 o 
  -3   8   5       11.03       18.26      3.96 o 
  -2   8   5       66.51       66.29      5.57 o 
  -1   8   5       88.45       88.78      6.10 o 
   0   8   5       12.88       15.51      2.22 o 
   1   8   5        6.27       14.26      2.97 o 
   2   8   5        4.12        1.79      2.44 o 
   3   8   5      387.00      357.80     10.90 o 
   4   8   5       11.37       15.93      3.09 o 
   5   8   5      299.88      299.29      9.99 o 
   6   8   5       10.30       11.28      2.71 o 
   7   8   5       78.77       84.32      6.59 o 
   8   8   5        4.46        0.00      3.62 o 
   9   8   5       75.26       69.65      6.63 o 
  -5   9   5       66.38       61.87      6.90 o 
  -4   9   5       70.56       67.47      6.75 o 
  -3   9   5       29.53       37.55      5.34 o 
  -2   9   5       29.86       28.67      4.31 o 
  -1   9   5       33.23       34.69      4.57 o 
   0   9   5        4.99        9.73      1.99 o 
   1   9   5      488.38      460.50     13.15 o 
   2   9   5        8.81        9.64      2.33 o 
   3   9   5        2.11        2.06      3.16 o 
   4   9   5        9.12        7.24      3.05 o 
   5   9   5       56.77       57.68      5.38 o 
   6   9   5       32.76       29.31      4.57 o 
   7   9   5        0.12       -3.47      3.47 o 
   8   9   5       12.62        9.23      4.61 o 
   9   9   5       63.52       81.73      7.36 o 
  -3  10   5        9.95        9.34      3.70 o 
  -2  10   5        0.31        1.52      3.58 o 
  -1  10   5        5.83        6.14      4.50 o 
   0  10   5      142.88      135.56      8.82 o 
   1  10   5       37.06       35.34      4.42 o 
   2  10   5        0.75       -0.34      3.13 o 
   3  10   5       95.34       91.18      6.67 o 
   4  10   5       11.32        7.43      3.47 o 
   5  10   5       15.29       15.40      4.23 o 
   6  10   5        1.42        4.38      3.47 o 
   7  10   5       59.30       60.88      6.44 o 
   8  10   5       33.06       29.81      5.64 o 
  -1  11   5       39.78       37.59      5.79 o 
   0  11   5       31.38       25.70      3.60 o 
   1  11   5        1.05        1.14      4.23 o 
   2  11   5        0.96        0.76      3.24 o 
   3  11   5       22.00       29.28      4.96 o 
   4  11   5        0.36       -0.38      2.94 o 
   5  11   5        2.70        5.45      3.20 o 
   6  11   5       35.69       37.17      5.38 o 
   7  11   5       34.18       35.60      6.14 o 
   2  12   5       11.25       19.94      4.61 o 
   3  12   5       17.01       22.80      4.00 o 
   4  12   5       31.36       36.14      5.11 o 
  -5  -8   6       13.11       18.18      5.11 o 
  -4  -8   6        3.35        6.06      3.89 o 
  -3  -8   6        3.08        6.37      4.12 o 
  -2  -8   6        0.98        0.38      3.66 o 
  -1  -8   6       40.24       46.39      5.68 o 
   0  -8   6       15.90       21.92      3.34 o 
  -7  -7   6       87.93       92.14      7.85 o 
  -6  -7   6        0.25       -0.76      3.55 o 
  -5  -7   6        1.22        2.25      3.16 o 
  -4  -7   6       73.27       68.20      6.25 o 
  -3  -7   6       83.57       78.72      6.21 o 
  -2  -7   6       20.03       19.86      3.93 o 
  -1  -7   6        0.06       -0.34      3.16 o 
   0  -7   6        1.29        6.31      2.40 o 
   1  -7   6       14.92       12.62      4.54 o 
   2  -7   6        4.19       -4.77      4.77 o 
   3  -7   6        1.52        2.13      4.00 o 
  -8  -6   6        4.81        4.12      4.23 o 
  -7  -6   6        0.02       -2.29      3.62 o 
  -6  -6   6       46.42       45.13      5.03 o 
  -5  -6   6       48.77       52.68      5.57 o 
  -4  -6   6        0.02       -0.34      3.20 o 
  -3  -6   6        1.72       -3.47      3.47 o 
  -2  -6   6      190.74      143.94      7.85 o 
  -1  -6   6       11.12        5.72      3.89 o 
   0  -6   6       15.38        9.28      3.26 o 
   1  -6   6        0.90       -1.03      2.82 o 
   2  -6   6        3.29       -0.72      4.08 o 
   3  -6   6      114.74      118.29      7.89 o 
   4  -6   6       55.09       51.46      5.91 o 
  -9  -5   6       48.71       49.56      6.63 o 
  -8  -5   6       12.06       15.02      4.38 o 
  -7  -5   6        3.01        1.79      3.58 o 
  -6  -5   6      102.49       90.77      7.01 o 
  -5  -5   6      352.85      343.81     11.25 o 
  -4  -5   6       82.00       70.22      5.95 o 
  -3  -5   6        0.49        2.29      2.82 o 
  -2  -5   6       25.01       19.10      3.55 o 
  -1  -5   6      134.13      139.64      7.09 o 
   0  -5   6        5.72        5.00      2.16 o 
   1  -5   6       43.25       37.55      4.65 o 
   2  -5   6        1.37       -2.86      3.51 o 
   3  -5   6      135.40      115.51      7.85 o 
   4  -5   6       14.28       28.97      4.77 o 
   5  -5   6        0.00        0.00      3.77 o 
  -9  -4   6       73.33       66.67      6.63 o 
  -8  -4   6        1.03        0.00      3.89 o 
  -7  -4   6       31.41       28.70      4.50 o 
  -6  -4   6      248.08      251.22      9.80 o 
  -5  -4   6      462.57      468.31     12.27 o 
  -4  -4   6        0.37        0.80      2.40 o 
  -3  -4   6      278.45      254.34      8.62 o 
  -2  -4   6      114.34      101.78      5.68 o 
  -1  -4   6       14.43       19.02      3.05 o 
   0  -4   6       45.21       51.75      3.19 o 
   1  -4   6      180.51      192.85      8.12 o 
   2  -4   6       42.06       42.09      5.11 o 
   3  -4   6      493.52      487.72     13.65 o 
   4  -4   6        5.32        3.96      3.70 o 
   5  -4   6        0.12       -1.07      2.59 o 
   6  -4   6       11.41       10.71      4.31 o 
  -9  -3   6        5.81        7.40      3.58 o 
  -8  -3   6       30.30       26.95      4.35 o 
  -7  -3   6        5.71        8.54      3.05 o 
  -6  -3   6       60.47       53.90      4.92 o 
  -5  -3   6      143.74      138.38      6.98 o 
  -4  -3   6       91.45       94.46      5.41 o 
  -3  -3   6      171.31      158.93      6.79 o 
  -2  -3   6       28.41       29.24      3.47 o 
  -1  -3   6        0.23        4.00      1.72 o 
   0  -3   6        6.48        6.02      1.83 o 
   1  -3   6       27.51       26.99      3.77 o 
   2  -3   6       62.41       67.47      5.07 o 
   3  -3   6        0.67       -2.44      3.16 o 
   4  -3   6       16.16       14.30      3.35 o 
   5  -3   6        6.20        7.20      3.66 o 
   6  -3   6        7.63        8.69      3.66 o 
   7  -3   6       23.14       24.93      4.96 o 
 -10  -2   6        1.03        2.97      3.47 o 
  -9  -2   6        6.35        7.97      4.42 o 
  -8  -2   6       12.32        9.87      3.89 o 
  -7  -2   6      831.62      849.94     17.08 o 
  -6  -2   6        3.48       -0.84      3.20 o 
  -5  -2   6     1068.07     1086.97     17.42 o 
  -4  -2   6        4.51       -0.23      2.21 o 
  -3  -2   6       58.27       60.04      4.16 o 
  -2  -2   6      321.57      312.55      8.42 o 
  -1  -2   6      223.63      212.18      7.28 o 
   0  -2   6       23.81       24.60      3.66 o 
   1  -2   6        0.71        0.84      1.91 o 
   2  -2   6       29.45       32.48      3.66 o 
   3  -2   6        0.17       -2.59      2.59 o 
   4  -2   6        3.60        7.01      2.33 o 
   5  -2   6        6.79       11.66      2.78 o 
   6  -2   6        1.84        6.67      2.63 o 
   7  -2   6       57.46       56.11      5.83 o 
   8  -2   6        0.07       -3.93      3.93 o 
 -10  -1   6        6.40       14.75      4.12 o 
  -9  -1   6      102.99      106.81      8.01 o 
  -8  -1   6      146.69      149.17      8.20 o 
  -7  -1   6        0.55        2.97      2.82 o 
  -6  -1   6      274.78      266.84      9.19 o 
  -5  -1   6       10.74        5.76      3.20 o 
  -4  -1   6       95.96      107.69      5.22 o 
  -3  -1   6      203.85      197.88      6.75 o 
  -2  -1   6      899.91      881.46     13.61 o 
  -1  -1   6      915.50      885.32     13.42 o 
   0  -1   6      183.39      181.99      4.39 o 
   1  -1   6        6.08        0.57      2.17 o 
   2  -1   6      173.52      170.59      6.59 o 
   3  -1   6       34.55       34.96      3.62 o 
   4  -1   6       62.45       63.59      4.69 o 
   5  -1   6        6.18        8.81      3.20 o 
   6  -1   6      181.53      191.67      8.50 o 
   7  -1   6        2.30        3.47      3.13 o 
   8  -1   6        2.62        0.00      3.43 o 
 -10   0   6      134.65      125.68      9.26 o 
  -9   0   6      288.43      300.31     12.16 o 
  -8   0   6      359.95      346.78     12.20 o 
  -7   0   6      112.72      122.56      6.82 o 
  -6   0   6       23.47       21.92      3.77 o 
  -5   0   6      209.97      195.44      7.51 o 
  -4   0   6      684.56      668.22     12.66 o 
  -3   0   6      169.14      162.89      6.25 o 
  -2   0   6        2.96        6.59      2.06 o 
  -1   0   6       26.50       28.70      2.74 o 
   0   0   6        0.19        1.88      1.22 o 
   1   0   6       22.05       18.79      2.59 o 
   2   0   6        0.05        1.49      1.60 o 
   3   0   6        4.36        2.90      2.33 o 
   4   0   6       29.19       29.70      3.35 o 
   5   0   6        0.20       -1.03      2.29 o 
   6   0   6       79.47       72.09      5.60 o 
   7   0   6        2.60        6.82      2.71 o 
   8   0   6        7.46       10.25      3.77 o 
   9   0   6        3.54        7.01      3.16 o 
  -9   1   6       10.00       10.37      3.93 o 
  -8   1   6        0.71        3.05      3.05 o 
  -7   1   6       40.20       41.02      4.73 o 
  -6   1   6       38.60       39.76      4.12 o 
  -5   1   6       83.91       80.17      5.18 o 
  -4   1   6       41.37       31.37      3.58 o 
  -3   1   6        6.59        9.68      1.94 o 
  -2   1   6      150.21      155.07      5.60 o 
  -1   1   6       20.59       20.81      2.40 o 
   0   1   6      499.66      460.35      6.37 o 
   1   1   6        3.69        4.65      1.72 o 
   2   1   6      616.68      638.10     11.17 o 
   3   1   6       20.76       27.49      2.82 o 
   4   1   6      435.07      461.30     10.41 o 
   5   1   6       61.55       69.99      4.84 o 
   6   1   6      120.10      115.70      6.71 o 
   7   1   6        1.68        3.39      2.48 o 
   8   1   6        7.91        6.29      3.43 o 
   9   1   6        0.02        4.35      3.47 o 
  -9   2   6        2.03        0.00      4.12 o 
  -8   2   6       26.39       29.85      4.80 o 
  -7   2   6        1.36       -0.95      3.01 o 
  -6   2   6      177.54      185.50      7.93 o 
  -5   2   6       15.23       15.82      2.90 o 
  -4   2   6      262.04      264.25      8.23 o 
  -3   2   6        0.01       -2.13      2.13 o 
  -2   2   6      394.01      376.14      8.73 o 
  -1   2   6       26.07       30.53      2.82 o 
   0   2   6      335.46      318.19     13.84 o 
   1   2   6       29.40       31.91      3.09 o 
   2   2   6     1014.52      980.31     13.65 o 
   3   2   6       12.64       14.83      2.78 o 
   4   2   6        2.94        2.94      2.25 o 
   5   2   6        8.30       10.98      2.67 o 
   6   2   6       93.35       97.89      5.87 o 
   7   2   6       20.86       25.66      3.96 o 
   8   2   6        7.60        6.75      3.81 o 
   9   2   6       25.50       26.65      4.65 o 
  -9   3   6       12.87       14.45      4.04 o 
  -8   3   6       27.69       20.17      4.42 o 
  -7   3   6       34.16       30.57      4.27 o 
  -6   3   6      143.91      162.20      7.74 o 
  -5   3   6       30.07       28.36      3.58 o 
  -4   3   6        9.45       11.59      2.44 o 
  -3   3   6       21.90       18.18      2.67 o 
  -2   3   6     1140.64     1101.95     14.98 o 
  -1   3   6       39.89       36.60      3.09 o 
   0   3   6      142.41      134.73      3.59 o 
   1   3   6      165.34      134.07      5.15 o 
   2   3   6      176.59      227.47      6.75 o 
   3   3   6       18.11       22.95      2.55 o 
   4   3   6      233.33      232.42      7.43 o 
   5   3   6        4.33        4.61      2.36 o 
   6   3   6       83.10      104.64      5.79 o 
   7   3   6        7.42        5.87      3.16 o 
   8   3   6       63.01       63.13      5.60 o 
   9   3   6      175.49      171.77      8.92 o 
  10   3   6        5.02        2.52      3.70 o 
  -8   4   6        5.50       13.53      3.13 o 
  -7   4   6        7.40        6.56      3.51 o 
  -6   4   6        1.21        0.30      3.28 o 
  -5   4   6       37.97       44.49      4.04 o 
  -4   4   6      306.24      318.65      9.72 o 
  -3   4   6       40.79       37.78      3.39 o 
  -2   4   6      317.81      271.11      8.16 o 
  -1   4   6        0.74       -0.38      1.87 o 
   0   4   6      268.40      241.24      5.05 o 
   1   4   6      614.06      610.08     11.02 o 
   2   4   6     1817.81     1835.13     18.95 o 
   3   4   6      521.33      552.67     10.86 o 
   4   4   6      168.52      170.02      6.52 o 
   5   4   6       31.68       27.10      3.47 o 
   6   4   6      251.64      269.74      9.30 o 
   7   4   6        0.13       -2.86      2.86 o 
   8   4   6       25.18       25.31      4.08 o 
   9   4   6        0.10        1.11      2.78 o 
  10   4   6        1.29        0.42      3.24 o 
  -8   5   6       80.13       86.19      7.70 o 
  -7   5   6        1.29       -0.38      3.58 o 
  -6   5   6       73.36       76.51      6.18 o 
  -5   5   6      105.93      103.38      6.52 o 
  -4   5   6       59.49       57.64      4.73 o 
  -3   5   6       27.67       38.01      3.89 o 
  -2   5   6       12.81       14.10      3.01 o 
  -1   5   6       20.47       23.86      2.82 o 
   0   5   6      514.06      505.95      7.61 o 
   1   5   6       51.36       64.58      4.12 o 
   2   5   6      493.72      465.76     10.22 o 
   3   5   6        8.69       10.33      2.55 o 
   4   5   6      129.52      133.23      5.95 o 
   5   5   6      168.61      170.21      7.24 o 
   6   5   6      631.84      643.52     13.99 o 
   7   5   6       34.01       38.08      4.19 o 
   8   5   6        0.02        0.99      2.74 o 
   9   5   6        7.58        8.54      3.96 o 
  10   5   6        0.08        0.00      3.81 o 
  -7   6   6        1.83        3.20      3.70 o 
  -6   6   6        5.05        2.13      3.62 o 
  -5   6   6        5.49        5.15      3.13 o 
  -4   6   6       33.41       35.91      4.00 o 
  -3   6   6      249.45      245.99      8.88 o 
  -2   6   6      399.43      392.83     10.75 o 
  -1   6   6      175.11      178.02      7.05 o 
   0   6   6      113.67       98.38      3.87 o 
   1   6   6      240.75      234.44      7.74 o 
   2   6   6      273.00      289.53      8.46 o 
   3   6   6       12.38       11.21      2.86 o 
   4   6   6       14.91       11.40      3.09 o 
   5   6   6      741.90      718.73     14.56 o 
   6   6   6      111.60      119.01      6.56 o 
   7   6   6       45.49       45.25      4.73 o 
   8   6   6      104.08      107.73      7.32 o 
   9   6   6       32.38       39.76      5.11 o 
  10   6   6        0.53       -2.94      3.24 o 
  -6   7   6       52.05       43.76      5.95 o 
  -5   7   6       26.73       21.61      4.84 o 
  -4   7   6       34.61       41.36      5.11 o 
  -3   7   6        0.92        2.67      2.78 o 
  -2   7   6      253.62      246.72      8.96 o 
  -1   7   6       14.34       13.95      3.16 o 
   0   7   6        5.70        7.77      1.80 o 
   1   7   6       41.63       38.84      3.62 o 
   2   7   6       46.65       42.73      4.35 o 
   3   7   6      142.70      143.03      6.63 o 
   4   7   6       17.79       13.15      3.43 o 
   5   7   6      367.29      347.85     10.79 o 
   6   7   6        8.48        8.31      3.32 o 
   7   7   6        4.05        3.55      3.43 o 
   8   7   6        2.12       -0.72      3.55 o 
   9   7   6        1.03        0.00      3.16 o 
  -5   8   6       12.00        8.20      4.23 o 
  -4   8   6       18.69       17.57      4.31 o 
  -3   8   6        4.44        7.97      3.43 o 
  -2   8   6        0.42       -2.94      2.94 o 
  -1   8   6      107.65      116.73      6.71 o 
   0   8   6        3.27        1.75      2.78 o 
   1   8   6        9.91       10.60      2.86 o 
   2   8   6       81.57       60.04      5.03 o 
   3   8   6       17.47       23.33      3.58 o 
   4   8   6        1.34       -0.27      3.01 o 
   5   8   6        8.21        8.65      3.09 o 
   6   8   6       30.22       31.22      4.31 o 
   7   8   6      125.09      138.76      7.97 o 
   8   8   6        0.55        5.60      3.24 o 
   9   8   6       16.43       24.89      4.27 o 
  -4   9   6      113.90      107.31      8.01 o 
  -3   9   6       36.26       34.80      5.18 o 
  -2   9   6        0.42       -1.75      3.43 o 
  -1   9   6       13.99        9.84      3.93 o 
   0   9   6       61.50       59.89      5.05 o 
   1   9   6       37.96       36.18      4.84 o 
   2   9   6       22.14       15.21      4.31 o 
   3   9   6        6.70        8.58      2.97 o 
   4   9   6      129.14      121.91      7.17 o 
   5   9   6        0.37        0.99      2.71 o 
   6   9   6        1.84       10.71      2.40 o 
   7   9   6       39.31       42.39      5.49 o 
   8   9   6       43.17       55.16      5.68 o 
  -3  10   6        5.86        7.43      3.93 o 
  -2  10   6        1.43        2.33      3.32 o 
  -1  10   6        2.97        4.80      3.28 o 
   0  10   6        9.57        9.27      2.45 o 
   1  10   6       69.54       69.53      6.21 o 
   2  10   6        8.84        8.20      3.47 o 
   3  10   6       19.02       13.72      4.16 o 
   4  10   6        1.95       -1.07      3.58 o 
   5  10   6       54.08       68.50      6.29 o 
   6  10   6        5.55       12.05      3.85 o 
   7  10   6       19.29       19.52      4.80 o 
   8  10   6        8.68        5.11      4.54 o 
  -1  11   6        4.23        3.32      3.43 o 
   0  11   6       31.42       31.79      4.59 o 
   1  11   6       27.20       23.37      5.22 o 
   2  11   6       22.74       21.50      4.92 o 
   3  11   6        8.91        8.84      3.51 o 
   4  11   6       10.07       12.81      3.74 o 
   5  11   6      133.33      121.53      7.97 o 
   6  11   6        9.32        6.63      4.27 o 
  -5  -7   7       85.57       96.18      7.59 o 
  -4  -7   7        5.70        5.98      4.42 o 
  -3  -7   7        4.05        9.80      3.96 o 
  -2  -7   7        1.15        1.94      3.43 o 
  -1  -7   7        0.82        0.38      3.66 o 
   0  -7   7       19.48       22.03      3.33 o 
   1  -7   7        2.30        3.77      3.47 o 
  -7  -6   7        1.95        0.84      3.96 o 
  -6  -6   7        1.87        4.31      3.01 o 
  -5  -6   7        0.16       -1.49      3.20 o 
  -4  -6   7        7.42        5.41      3.89 o 
  -3  -6   7       14.10       19.10      3.96 o 
  -2  -6   7        8.30       10.52      3.85 o 
  -1  -6   7        3.49        0.72      3.16 o 
   0  -6   7        3.46        4.41      3.26 o 
   1  -6   7        1.30        2.25      3.16 o 
   2  -6   7       15.05       18.07      4.57 o 
   3  -6   7       15.49       16.24      4.61 o 
  -8  -5   7        1.41        2.10      3.66 o 
  -7  -5   7       10.06        5.03      4.16 o 
  -6  -5   7       26.46       27.18      4.12 o 
  -5  -5   7      184.39      185.84      9.30 o 
  -4  -5   7       30.06       25.31      4.46 o 
  -3  -5   7      151.52      123.93      7.51 o 
  -2  -5   7        7.91       -0.95      3.81 o 
  -1  -5   7       55.09       55.77      5.34 o 
   0  -5   7       33.01       29.90      3.11 o 
   1  -5   7       31.84       28.17      4.27 o 
   2  -5   7       72.70       87.45      6.59 o 
   3  -5   7      121.50      118.06      7.78 o 
   4  -5   7        0.02       -1.22      3.74 o 
  -8  -4   7       20.43       28.44      4.35 o 
  -7  -4   7       26.00       23.29      4.61 o 
  -6  -4   7       57.31       57.45      5.64 o 
  -5  -4   7      239.98      232.57      9.72 o 
  -4  -4   7       15.20       14.75      3.62 o 
  -3  -4   7       78.89       56.00      5.22 o 
  -2  -4   7        1.10        7.40      2.36 o 
  -1  -4   7        0.58       -2.97      2.97 o 
   0  -4   7        0.00       -1.66      2.12 o 
   1  -4   7       10.75       15.63      3.20 o 
   2  -4   7        0.66        3.16      2.86 o 
   3  -4   7       52.47       50.01      5.22 o 
   4  -4   7       11.56       11.28      3.89 o 
   5  -4   7        2.63        8.31      3.55 o 
  -9  -3   7      127.95      129.00      9.15 o 
  -8  -3   7        2.85        7.59      3.62 o 
  -7  -3   7       14.58       11.09      4.19 o 
  -6  -3   7        2.40        1.91      3.32 o 
  -5  -3   7        1.72       -0.61      2.97 o 
  -4  -3   7       20.45       18.07      3.74 o 
  -3  -3   7      154.40      149.47      7.13 o 
  -2  -3   7        0.04       -2.78      2.78 o 
  -1  -3   7       49.76       48.57      4.84 o 
   0  -3   7       71.95       69.47      3.72 o 
   1  -3   7        1.93        1.91      2.74 o 
   2  -3   7      974.83      996.06     18.07 o 
   3  -3   7      273.22      311.98     10.75 o 
   4  -3   7        3.47        1.98      3.13 o 
   5  -3   7        0.92        6.86      2.52 o 
   6  -3   7        0.94        2.78      2.78 o 
  -9  -2   7       15.83       17.08      4.77 o 
  -8  -2   7       15.62       21.69      4.31 o 
  -7  -2   7       82.60       93.32      6.63 o 
  -6  -2   7       68.13       58.67      5.53 o 
  -5  -2   7      303.78      324.18     10.45 o 
  -4  -2   7       95.23      107.65      6.25 o 
  -3  -2   7       37.85       50.62      4.12 o 
  -2  -2   7        0.01        0.95      2.29 o 
  -1  -2   7       74.36       80.97      5.15 o 
   0  -2   7      220.61      201.35      5.38 o 
   1  -2   7       30.37       33.32      4.16 o 
   2  -2   7      501.53      482.19     12.16 o 
   3  -2   7      182.12      182.60      8.08 o 
   4  -2   7        0.60        0.30      2.25 o 
   5  -2   7        1.84        8.27      3.05 o 
   6  -2   7        0.65        0.00      2.82 o 
   7  -2   7        0.08       -3.24      3.51 o 
  -9  -1   7        3.47        6.44      4.77 o 
  -8  -1   7       86.63       71.13      6.29 o 
  -7  -1   7      137.01      133.12      7.43 o 
  -6  -1   7       41.41       38.88      4.80 o 
  -5  -1   7      211.88      205.09      8.12 o 
  -4  -1   7      168.57      161.44      7.20 o 
  -3  -1   7       43.35       44.87      3.85 o 
  -2  -1   7       21.42       25.16      3.20 o 
  -1  -1   7        2.73        6.25      2.40 o 
   0  -1   7      130.69      137.59      4.78 o 
   1  -1   7      294.58      282.09      8.65 o 
   2  -1   7      170.32      175.81      7.01 o 
   3  -1   7       44.02       40.29      4.38 o 
   4  -1   7       17.08       17.80      3.51 o 
   5  -1   7       47.18       48.68      5.45 o 
   6  -1   7       92.47       92.21      6.75 o 
   7  -1   7       95.05       97.51      7.51 o 
   8  -1   7       11.27        8.81      4.16 o 
  -9   0   7      271.84      281.94     12.35 o 
  -8   0   7        0.04        1.79      2.90 o 
  -7   0   7       16.25       15.17      3.70 o 
  -6   0   7        5.17        6.10      2.82 o 
  -5   0   7      334.62      328.98     10.06 o 
  -4   0   7        0.34       -1.22      2.44 o 
  -3   0   7        8.01        5.76      2.44 o 
  -2   0   7      151.30      143.33      6.18 o 
  -1   0   7      704.74      689.72     12.54 o 
   0   0   7      121.68      130.85      4.16 o 
   1   0   7       10.00       10.64      2.63 o 
   2   0   7       24.07       27.29      3.39 o 
   3   0   7      144.74      148.44      6.48 o 
   4   0   7        0.74        1.83      2.40 o 
   5   0   7        7.76        5.15      3.20 o 
   6   0   7        2.33       -1.60      3.13 o 
   7   0   7        0.91       -2.48      3.47 o 
   8   0   7        4.36        8.69      3.70 o 
  -9   1   7        0.84        0.00      4.12 o 
  -8   1   7       18.78       10.90      4.46 o 
  -7   1   7      204.79      196.89      9.11 o 
  -6   1   7       55.80       54.82      4.65 o 
  -5   1   7       70.06       62.48      5.18 o 
  -4   1   7        2.32        0.72      2.59 o 
  -3   1   7       66.63       80.70      4.99 o 
  -2   1   7       65.20       58.74      4.12 o 
  -1   1   7      235.82      227.01      7.13 o 
   0   1   7        0.11        0.94      1.20 o 
   1   1   7       45.49       44.68      3.74 o 
   2   1   7       15.39       14.18      2.71 o 
   3   1   7        4.30        7.62      1.94 o 
   4   1   7        1.72        2.21      2.67 o 
   5   1   7        3.42        8.16      2.82 o 
   6   1   7        3.15        3.32      3.05 o 
   7   1   7       37.14       36.79      4.84 o 
   8   1   7       23.76       16.96      4.92 o 
   9   1   7        0.81       -2.10      3.28 o 
  -9   2   7       48.64       55.47      6.71 o 
  -8   2   7        7.51       15.67      3.66 o 
  -7   2   7       51.29       45.33      5.34 o 
  -6   2   7       66.71       56.95      5.30 o 
  -5   2   7      143.23      144.78      7.05 o 
  -4   2   7        7.98       10.90      2.55 o 
  -3   2   7      900.18      896.71     14.91 o 
  -2   2   7        0.12        3.89      1.60 o 
  -1   2   7      127.71      125.23      5.57 o 
   0   2   7      172.15      160.83      4.34 o 
   1   2   7       40.78       44.14      3.55 o 
   2   2   7       29.49       38.77      3.35 o 
   3   2   7        6.67        6.75      2.25 o 
   4   2   7      203.01      219.80      7.81 o 
   5   2   7        0.47        3.93      2.17 o 
   6   2   7        1.77        3.20      2.36 o 
   7   2   7        4.95        9.45      3.09 o 
   8   2   7        8.87       -1.45      4.04 o 
   9   2   7        8.56        6.52      3.70 o 
  -8   3   7       62.16       55.31      5.68 o 
  -7   3   7       76.76       79.21      6.67 o 
  -6   3   7        3.86        7.74      3.13 o 
  -5   3   7        7.02        6.10      2.86 o 
  -4   3   7      319.00      332.22      9.72 o 
  -3   3   7        1.46       -2.29      2.40 o 
  -2   3   7        4.95        4.65      2.40 o 
  -1   3   7       12.67        9.23      2.48 o 
   0   3   7        9.89        6.79      1.51 o 
   1   3   7      598.60      623.04     11.70 o 
   2   3   7       37.63       33.74      3.05 o 
   3   3   7       44.67       44.30      3.77 o 
   4   3   7       68.35       70.52      4.65 o 
   5   3   7        1.33        3.85      2.21 o 
   6   3   7      220.53      230.06      9.26 o 
   7   3   7        1.24        2.86      2.86 o 
   8   3   7        8.49        8.54      3.58 o 
   9   3   7        5.30       12.73      3.70 o 
  -8   4   7       12.54       16.24      4.04 o 
  -7   4   7      110.05       98.58      7.32 o 
  -6   4   7      115.79      109.67      7.24 o 
  -5   4   7       77.84       80.17      5.83 o 
  -4   4   7       23.77       28.97      4.04 o 
  -3   4   7       23.31       22.57      3.39 o 
  -2   4   7      467.04      448.45     11.06 o 
  -1   4   7      111.44      106.74      5.41 o 
   0   4   7      115.92      120.05      9.13 o 
   1   4   7        7.76        7.13      2.40 o 
   2   4   7       65.69       58.21      4.19 o 
   3   4   7        0.01        2.86      1.79 o 
   4   4   7       13.42       11.40      2.78 o 
   5   4   7       19.37       23.83      3.24 o 
   6   4   7      484.24      499.08     12.54 o 
   7   4   7      177.80      171.77      8.65 o 
   8   4   7       30.92       42.35      4.80 o 
   9   4   7        0.06       -1.98      3.51 o 
  -7   5   7        2.07        3.09      3.32 o 
  -6   5   7        2.35        2.10      3.62 o 
  -5   5   7       35.94       37.40      4.61 o 
  -4   5   7       14.21       17.69      3.01 o 
  -3   5   7        1.27        3.39      2.33 o 
  -2   5   7      563.44      548.82     12.50 o 
  -1   5   7      375.79      372.78     10.03 o 
   0   5   7       68.47       76.54      3.32 o 
   1   5   7      329.46      343.39      9.30 o 
   2   5   7       13.21       15.48      2.86 o 
   3   5   7       38.28       44.03      3.85 o 
   4   5   7       95.16      103.54      5.91 o 
   5   5   7       18.71       16.73      3.47 o 
   6   5   7        9.25        1.45      3.47 o 
   7   5   7        0.38       -3.05      3.05 o 
   8   5   7       27.15       35.87      4.50 o 
   9   5   7       21.09       21.31      4.73 o 
  -7   6   7        0.46       -3.74      4.00 o 
  -6   6   7        0.58        3.39      3.39 o 
  -5   6   7       37.94       42.85      5.34 o 
  -4   6   7       13.48       13.34      3.74 o 
  -3   6   7       29.55       20.51      4.08 o 
  -2   6   7       25.78       32.02      4.35 o 
  -1   6   7        0.10        0.99      2.52 o 
   0   6   7      165.68      166.87      4.90 o 
   1   6   7       16.89       22.95      3.13 o 
   2   6   7      537.37      504.34     11.78 o 
   3   6   7       80.92       73.80      5.26 o 
   4   6   7      335.40      333.94     10.10 o 
   5   6   7      303.34      290.40      9.87 o 
   6   6   7       76.43       73.38      5.72 o 
   7   6   7       13.47       14.79      3.55 o 
   8   6   7      136.01      163.73      8.46 o 
   9   6   7        0.71       -2.02      3.81 o 
  -6   7   7        2.81        4.04      3.66 o 
  -5   7   7       32.64       29.24      4.99 o 
  -4   7   7       12.86       17.31      3.93 o 
  -3   7   7        0.44        0.30      2.90 o 
  -2   7   7       75.25       77.12      5.91 o 
  -1   7   7       22.13       17.38      3.81 o 
   0   7   7       88.82       92.81      4.03 o 
   1   7   7        4.82        3.66      2.59 o 
   2   7   7       39.37       39.65      4.35 o 
   3   7   7       48.73       42.12      4.99 o 
   4   7   7       26.57       24.47      3.58 o 
   5   7   7      166.25      166.66      7.89 o 
   6   7   7        0.28       -0.65      2.63 o 
   7   7   7      176.12      181.72      9.00 o 
   8   7   7       27.33       35.19      5.34 o 
   9   7   7        3.94        4.54      3.74 o 
  -5   8   7        0.14       -3.66      3.77 o 
  -4   8   7      155.97      161.67      9.30 o 
  -3   8   7       15.79        6.94      4.35 o 
  -2   8   7       13.48        6.18      3.66 o 
  -1   8   7       36.71       39.91      4.73 o 
   0   8   7       29.43       23.88      2.99 o 
   1   8   7        0.46        0.30      2.55 o 
   2   8   7      241.42      227.89      8.84 o 
   3   8   7       17.78       13.42      3.62 o 
   4   8   7      234.43      244.05      9.49 o 
   5   8   7       19.61       16.47      3.77 o 
   6   8   7      371.65      398.86     12.92 o 
   7   8   7       89.98       93.66      7.05 o 
   8   8   7       20.67       25.85      5.34 o 
  -4   9   7       18.68       18.95      4.57 o 
  -3   9   7        2.37        3.47      3.05 o 
  -2   9   7       29.63       31.75      4.96 o 
  -1   9   7        1.49       -2.06      2.78 o 
   0   9   7       10.74       11.23      2.42 o 
   1   9   7      112.63      116.84      7.28 o 
   2   9   7      278.33      267.30     10.56 o 
   3   9   7        6.11        1.94      3.62 o 
   4   9   7       64.06       57.45      5.76 o 
   5   9   7      134.39      119.20      7.28 o 
   6   9   7        3.41        3.96      3.74 o 
   7   9   7        9.57       10.79      3.85 o 
   8   9   7       57.83       69.49      7.01 o 
  -2  10   7       23.69       24.51      4.42 o 
  -1  10   7        5.37       10.33      3.05 o 
   0  10   7       20.18       30.78      3.06 o 
   1  10   7        6.76        1.45      3.81 o 
   2  10   7       16.15       23.48      4.35 o 
   3  10   7       52.81       60.31      6.06 o 
   4  10   7       99.87       90.50      7.20 o 
   5  10   7      135.90      149.70      8.58 o 
   6  10   7        1.74       -1.94      3.74 o 
   7  10   7       58.35       69.53      6.63 o 
   0  11   7       15.58       16.43      3.38 o 
   1  11   7        1.82       -0.80      3.77 o 
   2  11   7       43.76       43.99      5.79 o 
   3  11   7       15.61       10.29      3.66 o 
   4  11   7        0.77       -1.60      4.08 o 
   5  11   7       16.53       25.50      4.65 o 
  -5  -6   8       27.53       25.92      4.77 o 
  -4  -6   8       56.52       56.65      6.37 o 
  -3  -6   8       30.20       27.41      4.96 o 
  -2  -6   8        1.20        1.94      3.43 o 
  -1  -6   8        0.34        1.56      3.70 o 
   0  -6   8        0.63       -0.53      2.47 o 
   1  -6   8       13.69       16.96      3.89 o 
  -7  -5   8       55.75       65.03      6.44 o 
  -6  -5   8        2.80        8.39      3.58 o 
  -5  -5   8       22.91       17.08      4.42 o 
  -4  -5   8       39.87       44.60      5.18 o 
  -3  -5   8        0.35       -2.52      3.35 o 
  -2  -5   8       69.74       58.67      5.64 o 
  -1  -5   8        2.08        3.55      2.86 o 
   0  -5   8       30.56       28.49      3.38 o 
   1  -5   8       11.44       10.48      4.73 o 
   2  -5   8        1.49        4.31      3.28 o 
   3  -5   8        1.90        0.42      3.96 o 
  -7  -4   8       17.53        0.00      5.15 o 
  -6  -4   8        6.21       10.83      3.96 o 
  -5  -4   8       12.58        9.87      3.93 o 
  -4  -4   8       46.49       35.72      4.84 o 
  -3  -4   8       18.98       31.03      4.08 o 
  -2  -4   8        3.28       -1.30      3.28 o 
  -1  -4   8       84.95       75.71      6.56 o 
   0  -4   8        0.90       -1.19      2.17 o 
   1  -4   8       10.27        9.15      3.16 o 
   2  -4   8       20.14       18.45      3.55 o 
   3  -4   8        8.35       15.78      3.81 o 
   4  -4   8        5.75        1.60      3.77 o 
  -8  -3   8        6.40        6.98      4.27 o 
  -7  -3   8       23.74       24.66      4.80 o 
  -6  -3   8      126.22      124.69      7.85 o 
  -5  -3   8       78.02       80.55      6.25 o 
  -4  -3   8        6.17        4.08      2.97 o 
  -3  -3   8       22.22       27.75      3.77 o 
  -2  -3   8       71.59       56.34      5.11 o 
  -1  -3   8      200.06      197.16      8.39 o 
   0  -3   8        0.86        1.39      1.86 o 
   1  -3   8       33.36       33.85      4.42 o 
   2  -3   8       15.10       22.26      3.93 o 
   3  -3   8        0.70        0.69      3.28 o 
   4  -3   8        2.30       -0.38      3.24 o 
   5  -3   8        0.82        3.96      2.86 o 
  -8  -2   8       42.21       47.84      5.68 o 
  -7  -2   8        1.45       -0.38      3.32 o 
  -6  -2   8        0.32       -3.16      3.16 o 
  -5  -2   8       49.15       39.11      5.38 o 
  -4  -2   8      467.40      468.62     12.69 o 
  -3  -2   8       38.08       34.58      4.57 o 
  -2  -2   8       73.37       72.85      5.03 o 
  -1  -2   8      219.76      228.95      8.73 o 
   0  -2   8      261.42      247.41      6.55 o 
   1  -2   8       39.81       36.60      4.65 o 
   2  -2   8      132.50      127.25      7.24 o 
   3  -2   8      230.24      251.56      9.76 o 
   4  -2   8       10.91       11.82      3.96 o 
   5  -2   8       10.53       12.47      4.08 o 
   6  -2   8        5.77        5.22      4.08 o 
  -8  -1   8       39.18       44.18      5.07 o 
  -7  -1   8        4.94        8.92      3.39 o 
  -6  -1   8       24.75       26.42      4.27 o 
  -5  -1   8      404.94      417.19     12.12 o 
  -4  -1   8        0.07       -1.68      2.94 o 
  -3  -1   8      113.05      110.47      6.37 o 
  -2  -1   8       31.02       30.46      3.81 o 
  -1  -1   8       65.90       62.67      4.61 o 
   0  -1   8        0.37       -0.91      1.80 o 
   1  -1   8      560.73      531.94     12.69 o 
   2  -1   8      153.29      153.82      7.43 o 
   3  -1   8       13.08        9.30      3.51 o 
   4  -1   8        0.72       -0.95      2.25 o 
   5  -1   8       18.37       19.10      3.58 o 
   6  -1   8       34.68       36.25      5.11 o 
   7  -1   8        0.00       -3.70      4.08 o 
  -8   0   8       45.87       53.98      5.49 o 
  -7   0   8       29.44       42.96      4.77 o 
  -6   0   8       37.67       32.36      5.18 o 
  -5   0   8        8.33        8.81      3.81 o 
  -4   0   8       90.08       83.26      5.76 o 
  -3   0   8      295.40      285.75      9.30 o 
  -2   0   8        3.27        3.89      2.67 o 
  -1   0   8       96.01       94.39      5.57 o 
   0   0   8      389.21      377.89      7.33 o 
   1   0   8       34.55       29.51      4.00 o 
   2   0   8       61.76       82.42      5.30 o 
   3   0   8       82.42       81.77      5.83 o 
   4   0   8       29.06       34.92      3.93 o 
   5   0   8       17.52       10.56      3.81 o 
   6   0   8        3.27        1.75      3.85 o 
   7   0   8        9.18        5.41      3.96 o 
  -8   1   8       13.13       18.37      4.04 o 
  -7   1   8      159.34      174.86      9.07 o 
  -6   1   8        1.87       -3.58      3.58 o 
  -5   1   8      112.27      102.24      6.94 o 
  -4   1   8       14.61        8.35      3.24 o 
  -3   1   8      101.17      101.74      5.79 o 
  -2   1   8        2.38       -1.18      2.67 o 
  -1   1   8       57.67       53.22      4.19 o 
   0   1   8       22.32       23.45      2.20 o 
   1   1   8      134.47      148.18      6.52 o 
   2   1   8       17.49       19.67      3.01 o 
   3   1   8      144.36      154.39      7.13 o 
   4   1   8       58.70       50.17      4.88 o 
   5   1   8      131.44      135.37      7.01 o 
   6   1   8        0.81       -2.67      2.78 o 
   7   1   8       72.28       70.60      6.94 o 
   8   1   8        3.34        6.14      4.31 o 
  -8   2   8      126.54      115.16      7.81 o 
  -7   2   8       11.51       11.51      4.08 o 
  -6   2   8       13.99       11.06      3.89 o 
  -5   2   8      251.23      267.57      9.95 o 
  -4   2   8       14.26       12.20      3.16 o 
  -3   2   8        0.01       -0.50      2.17 o 
  -2   2   8      226.44      205.13      7.89 o 
  -1   2   8      408.86      397.37     10.45 o 
   0   2   8       26.10       29.52      5.30 o 
   1   2   8       47.22       48.22      4.27 o 
   2   2   8       13.52        8.27      3.09 o 
   3   2   8        0.07        0.76      2.33 o 
   4   2   8        2.37        0.00      2.48 o 
   5   2   8       20.04       17.61      3.43 o 
   6   2   8       70.85       71.59      5.53 o 
   7   2   8       34.78       33.13      5.15 o 
   8   2   8        4.90       -2.36      3.74 o 
  -8   3   8       18.10       15.21      4.54 o 
  -7   3   8        2.64        7.78      3.47 o 
  -6   3   8       71.89       79.44      6.44 o 
  -5   3   8       65.36       74.30      5.30 o 
  -4   3   8       46.07       52.07      4.88 o 
  -3   3   8       60.64       59.20      4.80 o 
  -2   3   8      101.27       92.79      5.64 o 
  -1   3   8      278.95      261.13      8.58 o 
   0   3   8        6.74        9.95      3.62 o 
   1   3   8      143.91      139.83      6.21 o 
   2   3   8        0.01       -0.23      2.13 o 
   3   3   8       64.61       76.09      4.88 o 
   4   3   8       40.48       34.42      3.66 o 
   5   3   8      105.64       97.55      6.14 o 
   6   3   8       67.54       58.06      5.76 o 
   7   3   8       20.76       13.91      4.80 o 
   8   3   8        1.09        0.00      3.13 o 
  -7   4   8      116.00      125.42      8.16 o 
  -6   4   8        0.07       -1.75      2.74 o 
  -5   4   8        0.22        2.55      2.86 o 
  -4   4   8        0.28        5.83      2.40 o 
  -3   4   8       63.81       68.88      5.11 o 
  -2   4   8      249.71      251.94      8.88 o 
  -1   4   8       14.29       14.91      3.20 o 
   0   4   8       48.56       49.72      2.97 o 
   1   4   8      244.68      238.29      8.35 o 
   2   4   8        3.81        4.54      2.13 o 
   3   4   8        2.48       -2.52      2.74 o 
   4   4   8       26.24       28.48      3.62 o 
   5   4   8       17.89       15.82      3.39 o 
   6   4   8       45.97       46.47      5.18 o 
   7   4   8       48.93       46.58      5.18 o 
   8   4   8       20.59       27.45      4.57 o 
   9   4   8       75.05       69.99      7.43 o 
  -7   5   8       18.80       30.61      5.07 o 
  -6   5   8        0.14        2.59      3.16 o 
  -5   5   8        5.81        8.08      3.20 o 
  -4   5   8       15.54       18.22      3.55 o 
  -3   5   8       48.26       46.01      4.54 o 
  -2   5   8       46.85       51.62      4.80 o 
  -1   5   8      480.72      436.14     11.44 o 
   0   5   8      222.59      205.60      5.63 o 
   1   5   8       48.43       42.39      4.27 o 
   2   5   8      271.26      256.17      8.96 o 
   3   5   8        2.29        4.12      2.52 o 
   4   5   8       11.50       12.54      3.05 o 
   5   5   8       28.57       31.30      4.65 o 
   6   5   8      121.41      128.89      7.36 o 
   7   5   8       81.91       69.07      6.48 o 
   8   5   8        9.32       14.52      3.89 o 
   9   5   8       17.88       26.95      4.08 o 
  -6   6   8        9.99       13.46      4.31 o 
  -5   6   8        3.21        7.24      3.47 o 
  -4   6   8       75.43       72.01      6.29 o 
  -3   6   8       42.22       43.04      4.84 o 
  -2   6   8       64.21       65.95      5.18 o 
  -1   6   8       58.62       50.93      5.11 o 
   0   6   8       43.15       44.16      3.45 o 
   1   6   8       26.88       27.49      4.12 o 
   2   6   8        0.58        0.80      2.94 o 
   3   6   8      375.05      360.24     10.98 o 
   4   6   8      100.20       90.46      6.25 o 
   5   6   8       72.25       68.12      5.64 o 
   6   6   8        0.45       -0.99      2.94 o 
   7   6   8       12.26        9.23      3.39 o 
   8   6   8        6.01        6.98      3.66 o 
   9   6   8       10.85        0.84      4.57 o 
  -6   7   8       22.47       22.53      5.38 o 
  -5   7   8      145.11      155.23      8.92 o 
  -4   7   8       75.52       80.89      6.37 o 
  -3   7   8        8.80        8.01      3.58 o 
  -2   7   8        0.59        1.56      2.29 o 
  -1   7   8        0.56       -3.01      3.01 o 
   0   7   8        0.43        0.70      3.47 o 
   1   7   8       84.68       77.65      5.79 o 
   2   7   8      130.18      130.94      6.90 o 
   3   7   8        3.70        2.02      3.35 o 
   4   7   8       36.31       30.15      4.08 o 
   5   7   8       17.48       13.34      3.39 o 
   6   7   8        1.18        3.74      2.74 o 
   7   7   8        9.23        8.42      3.58 o 
   8   7   8       40.86       49.37      5.30 o 
  -5   8   8        2.59       -2.97      4.73 o 
  -4   8   8        0.19       -1.18      3.55 o 
  -3   8   8       55.22       62.10      5.53 o 
  -2   8   8        8.88       12.05      3.24 o 
  -1   8   8       42.50       45.48      4.88 o 
   0   8   8      223.33      218.07      6.52 o 
   1   8   8        1.32       -3.55      3.55 o 
   2   8   8        0.01       -2.74      2.74 o 
   3   8   8       66.93       67.74      5.72 o 
   4   8   8      395.56      393.67     12.47 o 
   5   8   8        7.01        8.12      3.43 o 
   6   8   8       35.27       36.60      4.57 o 
   7   8   8        0.19       -1.14      3.20 o 
   8   8   8       13.16       22.34      4.65 o 
  -3   9   8        1.05        3.20      3.32 o 
  -2   9   8        7.64        8.35      4.61 o 
  -1   9   8       35.12       32.14      4.77 o 
   0   9   8        3.62        8.01      2.25 o 
   1   9   8        0.01       -1.37      3.16 o 
   2   9   8      125.35      109.83      7.43 o 
   3   9   8      166.21      165.86      8.42 o 
   4   9   8       12.15        9.80      3.05 o 
   5   9   8       27.96       32.02      4.99 o 
   6   9   8        7.56       19.90      3.81 o 
   7   9   8        6.09        5.26      4.00 o 
  -2  10   8       61.52       68.58      6.75 o 
  -1  10   8        3.89        9.99      3.81 o 
   0  10   8        0.79        2.61      5.39 o 
   1  10   8        1.39        2.25      3.32 o 
   2  10   8       53.33       55.66      6.06 o 
   3  10   8       29.92       40.14      5.18 o 
   4  10   8       11.79       11.86      4.00 o 
   5  10   8       45.18       45.67      6.44 o 
   6  10   8       44.79       39.45      6.02 o 
   1  11   8        7.61        4.57      3.51 o 
   2  11   8        0.64        0.84      3.39 o 
   3  11   8        4.72        9.91      3.51 o 
   4  11   8       16.55       14.22      4.54 o 
  -5  -5   9       11.57        9.64      4.46 o 
  -4  -5   9       93.47       90.61      7.66 o 
  -3  -5   9       25.07       25.46      4.54 o 
  -2  -5   9        8.22        7.89      4.16 o 
  -1  -5   9       10.11        9.15      4.12 o 
   0  -5   9        3.38        2.83      2.59 o 
   1  -5   9        5.18        9.57      3.66 o 
  -6  -4   9        0.59       -0.84      3.13 o 
  -5  -4   9        4.73        6.25      3.81 o 
  -4  -4   9        0.19        4.16      3.05 o 
  -3  -4   9        0.02        0.00      3.13 o 
  -2  -4   9       49.10       40.60      4.84 o 
  -1  -4   9        5.26       11.97      3.28 o 
   0  -4   9        5.05        4.45      2.40 o 
   1  -4   9        0.01       -1.91      3.39 o 
   2  -4   9        5.06        4.77      3.62 o 
   3  -4   9        7.51        4.16      4.31 o 
  -7  -3   9        0.01        1.68      3.47 o 
  -6  -3   9       23.69       21.04      4.77 o 
  -5  -3   9        0.04        0.72      2.74 o 
  -4  -3   9       21.09       22.87      4.46 o 
  -3  -3   9        0.55       -2.40      2.97 o 
  -2  -3   9       56.23       40.48      5.76 o 
  -1  -3   9       14.47       21.69      4.08 o 
   0  -3   9       25.99       32.40      6.42 o 
   1  -3   9       10.67       16.35      3.51 o 
   2  -3   9       39.49       31.56      5.45 o 
   3  -3   9       29.74       35.99      4.92 o 
   4  -3   9        4.41       10.60      3.51 o 
  -7  -2   9        8.31        8.81      4.00 o 
  -6  -2   9       66.09       60.04      5.91 o 
  -5  -2   9       58.98       77.69      6.48 o 
  -4  -2   9        0.52        2.33      3.05 o 
  -3  -2   9       29.55       23.33      4.16 o 
  -2  -2   9       27.19       20.89      3.96 o 
  -1  -2   9        0.88        3.74      2.82 o 
   0  -2   9        5.21        4.53      2.43 o 
   1  -2   9       29.85       33.74      4.35 o 
   2  -2   9        0.14       -0.34      3.05 o 
   3  -2   9        0.02       -3.28      3.28 o 
   4  -2   9        9.61        3.39      3.77 o 
   5  -2   9       14.73       20.70      4.50 o 
  -8  -1   9       77.26       87.91      7.55 o 
  -7  -1   9       47.84       48.03      5.79 o 
  -6  -1   9        4.46        8.31      3.85 o 
  -5  -1   9      144.73      142.08      8.27 o 
  -4  -1   9      139.26      134.83      7.40 o 
  -3  -1   9       10.18       11.21      3.16 o 
  -2  -1   9       12.42       17.04      3.20 o 
  -1  -1   9      159.19      165.14      7.70 o 
   0  -1   9       31.72       31.84      3.09 o 
   1  -1   9      168.37      173.79      7.85 o 
   2  -1   9        2.52        3.74      2.97 o 
   3  -1   9       60.53       57.60      5.41 o 
   4  -1   9       35.06       27.79      4.65 o 
   5  -1   9        3.91       10.64      3.16 o 
   6  -1   9        6.26        1.22      3.96 o 
  -8   0   9       14.04       18.95      4.42 o 
  -7   0   9        2.17        9.64      3.01 o 
  -6   0   9       13.62       10.29      4.04 o 
  -5   0   9       17.00       18.72      4.16 o 
  -4   0   9      154.79      173.72      8.20 o 
  -3   0   9       18.57       19.82      3.58 o 
  -2   0   9        3.28        0.27      2.78 o 
  -1   0   9        0.03        8.54      2.90 o 
   0   0   9       20.26       22.11      2.54 o 
   1   0   9      193.44      192.05      8.42 o 
   2   0   9       29.85       36.33      4.04 o 
   3   0   9       72.43       83.56      6.21 o 
   4   0   9       28.52       34.77      4.54 o 
   5   0   9        1.79        0.72      3.20 o 
   6   0   9        2.10        2.71      3.96 o 
   7   0   9        0.43        5.95      3.35 o 
  -8   1   9       23.25       24.05      4.69 o 
  -7   1   9       16.87       22.72      4.69 o 
  -6   1   9        0.67        0.00      3.66 o 
  -5   1   9        1.86       -0.99      3.32 o 
  -4   1   9       14.41       11.51      4.00 o 
  -3   1   9       15.86       17.69      3.58 o 
  -2   1   9        0.86        3.81      2.36 o 
  -1   1   9       34.38       37.63      4.31 o 
   0   1   9      997.75      981.33     12.47 o 
   1   1   9      111.98      115.58      6.44 o 
   2   1   9       59.19       60.73      5.03 o 
   3   1   9        0.31        2.06      2.52 o 
   4   1   9       36.68       36.86      4.38 o 
   5   1   9      100.60       95.64      7.13 o 
   6   1   9       13.76        8.16      3.24 o 
   7   1   9       11.46       10.56      5.11 o 
  -7   2   9       64.59       52.99      6.52 o 
  -6   2   9       26.65       29.20      4.42 o 
  -5   2   9       11.93       13.08      3.55 o 
  -4   2   9        7.02        4.54      3.55 o 
  -3   2   9       74.70       80.59      5.64 o 
  -2   2   9       50.05       54.25      4.54 o 
  -1   2   9       30.71       31.30      4.23 o 
   0   2   9      253.25      267.35      6.54 o 
   1   2   9       28.61       31.34      4.08 o 
   2   2   9       35.38       32.33      4.19 o 
   3   2   9        8.02       11.70      3.28 o 
   4   2   9      131.38      118.10      7.05 o 
   5   2   9        6.67        2.29      3.43 o 
   6   2   9       41.07       37.89      4.61 o 
   7   2   9       78.06       87.60      6.86 o 
  -7   3   9        5.42       12.39      3.70 o 
  -6   3   9      110.00       94.42      7.62 o 
  -5   3   9       33.08       28.09      4.92 o 
  -4   3   9       19.11       18.87      3.66 o 
  -3   3   9       15.41       11.28      3.43 o 
  -2   3   9        0.45        1.91      2.44 o 
  -1   3   9      622.49      644.20     13.95 o 
   0   3   9      124.29      128.78      4.72 o 
   1   3   9       63.22       58.17      4.92 o 
   2   3   9        0.30        0.27      2.21 o 
   3   3   9      142.74      135.29      7.28 o 
   4   3   9       52.45       46.32      4.84 o 
   5   3   9        5.70       12.54      3.39 o 
   6   3   9        2.88        3.51      3.05 o 
   7   3   9       71.15       85.09      6.67 o 
   8   3   9       17.09       18.41      4.61 o 
  -7   4   9        0.57        7.05      3.35 o 
  -6   4   9        3.00        8.69      3.58 o 
  -5   4   9        0.83       -0.34      3.47 o 
  -4   4   9       55.93       52.23      4.92 o 
  -3   4   9      108.98      102.58      6.48 o 
  -2   4   9       52.73       59.66      4.96 o 
  -1   4   9      166.25      165.52      7.74 o 
   0   4   9       31.32       33.40      3.74 o 
   1   4   9        0.26       -0.53      2.40 o 
   2   4   9       10.03        9.49      3.13 o 
   3   4   9       76.34       76.81      5.76 o 
   4   4   9        1.74        0.30      2.94 o 
   5   4   9        0.07        0.00      2.71 o 
   6   4   9       29.59       28.02      4.69 o 
   7   4   9        0.28       -3.77      3.85 o 
   8   4   9        0.05        1.26      3.28 o 
  -6   5   9        0.01        1.98      3.85 o 
  -5   5   9      181.64      178.82      9.38 o 
  -4   5   9        2.70       -1.68      3.32 o 
  -3   5   9       10.31        6.90      3.58 o 
  -2   5   9       43.79       39.72      4.88 o 
  -1   5   9        6.91        6.82      3.13 o 
   0   5   9       10.06       10.21      2.13 o 
   1   5   9       22.79       25.08      3.96 o 
   2   5   9      165.85      155.46      7.66 o 
   3   5   9        6.34        1.75      3.24 o 
   4   5   9        9.87        8.50      2.86 o 
   5   5   9       84.73       93.74      6.48 o 
   6   5   9        9.02       10.79      2.71 o 
   7   5   9       24.34       22.30      4.12 o 
   8   5   9       46.30       51.96      5.72 o 
  -6   6   9      112.88      109.22      8.23 o 
  -5   6   9        6.35        5.79      4.69 o 
  -4   6   9        2.63        1.79      3.13 o 
  -3   6   9      137.25      154.62      8.31 o 
  -2   6   9        1.69       -1.91      3.09 o 
  -1   6   9       17.37       13.57      3.58 o 
   0   6   9        8.91        8.14      2.22 o 
   1   6   9      203.34      188.47      8.62 o 
   2   6   9       91.95       84.32      5.95 o 
   3   6   9       84.44       65.53      5.64 o 
   4   6   9       19.89       22.26      4.04 o 
   5   6   9       37.34       37.17      4.35 o 
   6   6   9        0.13       -3.20      3.20 o 
   7   6   9        0.17        7.28      2.67 o 
   8   6   9        0.13       -2.94      3.81 o 
  -5   7   9        1.73        3.74      3.43 o 
  -4   7   9       28.09       29.54      4.88 o 
  -3   7   9       39.50       35.19      5.15 o 
  -2   7   9       17.38        6.79      3.55 o 
  -1   7   9       12.58       10.71      3.66 o 
   0   7   9       80.60       70.41      4.08 o 
   1   7   9       15.21       14.87      3.81 o 
   2   7   9       62.39       53.22      5.57 o 
   3   7   9      134.40      128.24      7.81 o 
   4   7   9       11.86       14.49      3.62 o 
   5   7   9       28.49       25.92      4.61 o 
   6   7   9       15.77       13.95      3.96 o 
   7   7   9       10.16       14.60      4.12 o 
  -4   8   9        1.87        9.11      3.77 o 
  -3   8   9       10.18       12.81      3.74 o 
  -2   8   9       25.79       24.24      4.57 o 
  -1   8   9       98.45       98.35      7.24 o 
   0   8   9        0.08       -0.04      1.94 o 
   1   8   9        3.05        5.03      2.67 o 
   2   8   9       15.38       22.41      3.85 o 
   3   8   9      392.04      377.17     12.92 o 
   4   8   9        5.44        5.22      3.77 o 
   5   8   9       10.78        4.73      3.89 o 
   6   8   9       20.93       15.40      4.38 o 
   7   8   9       40.85       43.46      6.10 o 
  -3   9   9        3.43        2.97      4.04 o 
  -2   9   9        6.62       14.03      3.89 o 
  -1   9   9        3.03        6.90      3.62 o 
   0   9   9        2.10        3.37      3.53 o 
   1   9   9        1.55       -2.94      3.43 o 
   2   9   9        9.21       14.14      3.81 o 
   3   9   9       32.76       29.28      4.50 o 
   4   9   9       11.21       20.59      3.89 o 
   5   9   9       12.00        5.45      3.85 o 
   6   9   9        0.70       -2.86      4.08 o 
  -1  10   9        1.92        0.84      3.77 o 
   0  10   9       28.05       21.25      3.72 o 
   1  10   9        8.09       15.13      3.81 o 
   2  10   9       26.42       26.49      4.96 o 
   3  10   9       22.70       17.50      4.99 o 
   4  10   9        6.98       10.52      3.62 o 
   5  10   9       81.13       99.95      7.62 o 
  -4  -4  10        0.03       -4.46      4.46 o 
  -3  -4  10        0.52        0.00      3.77 o 
  -2  -4  10       10.98       18.30      4.16 o 
  -1  -4  10        0.56        0.42      3.35 o 
   0  -4  10       21.06       25.58      3.81 o 
   1  -4  10        1.52        3.81      3.66 o 
  -5  -3  10        2.03        6.14      3.81 o 
  -4  -3  10       31.33       35.07      6.25 o 
  -3  -3  10       18.77       21.08      4.31 o 
  -2  -3  10       13.66       14.75      4.19 o 
  -1  -3  10       11.59       10.94      4.00 o 
   0  -3  10       51.01       45.41      4.31 o 
   1  -3  10        3.49        5.49      3.62 o 
   2  -3  10        7.70       -0.42      4.35 o 
  -6  -2  10       15.85       16.09      4.12 o 
  -5  -2  10       33.53       30.46      5.57 o 
  -4  -2  10       62.54       72.05      6.86 o 
  -3  -2  10        1.38       -2.90      3.28 o 
  -2  -2  10        0.63       -0.72      3.32 o 
  -1  -2  10        1.10       -2.82      3.62 o 
   0  -2  10       18.08       26.84      4.97 o 
   1  -2  10        0.20        0.38      3.47 o 
   2  -2  10        0.15        0.38      3.24 o 
   3  -2  10       14.65       17.04      4.88 o 
   4  -2  10        1.70        3.35      2.97 o 
  -6  -1  10       41.43       43.57      5.79 o 
  -5  -1  10       11.87       20.70      4.23 o 
  -4  -1  10       36.82       31.79      4.92 o 
  -3  -1  10       19.50       17.54      4.00 o 
  -2  -1  10      154.55      166.55      8.65 o 
  -1  -1  10        8.23        7.62      3.55 o 
   0  -1  10        9.07        5.80      2.36 o 
   1  -1  10        5.56        9.57      3.09 o 
   2  -1  10       70.10       82.72      6.44 o 
   3  -1  10      196.44      201.16     10.18 o 
   4  -1  10        0.35        0.00      3.35 o 
   5  -1  10       11.23       16.01      4.04 o 
  -7   0  10       14.42       14.33      4.23 o 
  -6   0  10       21.96       36.02      5.11 o 
  -5   0  10       34.48       33.36      5.18 o 
  -4   0  10      190.61      188.39      9.34 o 
  -3   0  10      231.99      229.79      9.91 o 
  -2   0  10       10.54        9.95      3.85 o 
  -1   0  10        6.56        6.63      3.43 o 
   0   0  10       16.52       17.32      2.88 o 
   1   0  10       16.58       20.36      3.39 o 
   2   0  10       21.74       23.71      4.31 o 
   3   0  10       14.81       12.96      3.85 o 
   4   0  10       69.50       69.19      6.94 o 
   5   0  10        6.03       10.37      4.04 o 
  -7   1  10       15.93       13.46      4.88 o 
  -6   1  10      130.49      127.89      8.65 o 
  -5   1  10       12.70        7.97      3.93 o 
  -4   1  10      355.40      375.79     12.54 o 
  -3   1  10       28.31       26.57      4.69 o 
  -2   1  10        6.22        9.07      3.05 o 
  -1   1  10       41.09       41.67      4.99 o 
   0   1  10      379.60      418.85      9.82 o 
   1   1  10       17.53       15.52      3.66 o 
   2   1  10       22.50       14.41      4.12 o 
   3   1  10        0.88       -2.67      3.13 o 
   4   1  10        1.98       -1.79      3.70 o 
   5   1  10        0.52        0.76      3.39 o 
   6   1  10        0.03       -3.39      3.39 o 
  -7   2  10       40.12       38.12      5.76 o 
  -6   2  10        3.43        8.20      4.00 o 
  -5   2  10       44.02       56.23      5.45 o 
  -4   2  10      107.84      106.97      7.32 o 
  -3   2  10       11.73       11.25      2.71 o 
  -2   2  10       62.52       59.58      5.72 o 
  -1   2  10      465.59      488.21     13.15 o 
   0   2  10       44.48       46.80      3.76 o 
   1   2  10      187.11      194.57      9.00 o 
   2   2  10        2.87        4.65      3.09 o 
   3   2  10       15.87       22.38      3.77 o 
   4   2  10        5.40       -3.09      3.39 o 
   5   2  10       36.29       35.22      4.92 o 
   6   2  10        8.47       12.27      3.89 o 
  -6   3  10       39.92       32.21      5.18 o 
  -5   3  10       34.61       43.11      4.99 o 
  -4   3  10        1.56        3.43      3.01 o 
  -3   3  10       87.08       92.86      6.48 o 
  -2   3  10        0.47        5.26      2.94 o 
  -1   3  10      280.43      282.97     10.18 o 
   0   3  10       16.34       19.14      2.53 o 
   1   3  10        4.16        1.49      3.20 o 
   2   3  10       66.80       73.53      5.95 o 
   3   3  10       31.12       23.90      3.93 o 
   4   3  10        3.64       -1.03      3.13 o 
   5   3  10       42.75       28.70      4.92 o 
   6   3  10        0.48        3.47      3.05 o 
   7   3  10       15.22       16.32      4.42 o 
  -6   4  10       40.84       42.62      6.14 o 
  -5   4  10        0.85        0.76      3.28 o 
  -4   4  10        9.11        4.96      3.62 o 
  -3   4  10        4.64       11.66      3.24 o 
  -2   4  10        6.43        4.42      3.43 o 
  -1   4  10       94.15       98.47      6.21 o 
   0   4  10       21.07       21.93      2.67 o 
   1   4  10       64.41       65.22      5.45 o 
   2   4  10        2.40       -3.13      3.13 o 
   3   4  10       13.58       16.89      3.47 o 
   4   4  10       21.75       24.09      4.00 o 
   5   4  10       65.55       70.79      5.91 o 
   6   4  10        2.47        1.14      3.32 o 
   7   4  10        1.56       -3.32      4.38 o 
  -5   5  10       20.08       26.46      4.77 o 
  -4   5  10       12.00       10.29      4.46 o 
  -3   5  10       28.65       28.70      4.73 o 
  -2   5  10       48.43       46.39      5.07 o 
  -1   5  10        0.06        5.72      2.33 o 
   0   5  10       52.31       52.15      5.30 o 
   1   5  10        0.00        3.39      2.36 o 
   2   5  10       51.53       52.11      4.92 o 
   3   5  10      109.17      109.29      7.01 o 
   4   5  10       81.45       75.02      6.02 o 
   5   5  10        0.03        4.31      3.39 o 
   6   5  10        1.47        1.14      3.58 o 
   7   5  10        5.99       11.55      3.58 o 
  -5   6  10       64.49       78.99      6.94 o 
  -4   6  10       18.15       18.98      4.38 o 
  -3   6  10        0.49       -1.45      3.51 o 
  -2   6  10        1.08        2.78      3.43 o 
  -1   6  10       13.78       21.31      3.96 o 
   0   6  10        5.20        5.50      2.33 o 
   1   6  10        0.24       -2.59      2.82 o 
   2   6  10       49.00       39.68      4.92 o 
   3   6  10       87.80       84.67      6.71 o 
   4   6  10        0.32       -2.10      3.16 o 
   5   6  10        3.14        3.28      3.28 o 
   6   6  10        6.16        2.71      3.93 o 
   7   6  10        2.11        5.41      3.09 o 
  -4   7  10       16.67       22.64      4.19 o 
  -3   7  10        3.21        4.65      3.66 o 
  -2   7  10       13.84       12.50      4.31 o 
  -1   7  10       76.30       64.73      5.91 o 
   0   7  10        0.01        2.39      1.95 o 
   1   7  10       42.48       39.87      5.26 o 
   2   7  10       12.82        7.17      3.58 o 
   3   7  10       19.47       17.42      3.66 o 
   4   7  10        8.99        5.41      3.58 o 
   5   7  10       19.48       22.99      4.92 o 
   6   7  10        5.11       -0.80      4.23 o 
  -3   8  10       39.33       38.65      5.98 o 
  -2   8  10        2.15        2.36      3.20 o 
  -1   8  10       46.95       51.20      5.60 o 
   0   8  10        2.45        2.13      3.51 o 
   1   8  10       16.89       17.46      4.73 o 
   2   8  10       10.95       10.18      3.16 o 
   3   8  10        0.06       -0.72      3.70 o 
   4   8  10       72.61       75.40      6.29 o 
   5   8  10       26.01       23.63      5.30 o 
   6   8  10        9.69        7.89      3.39 o 
  -1   9  10        8.23        6.98      4.46 o 
   0   9  10       10.91       14.32      3.01 o 
   1   9  10       43.06       43.08      5.38 o 
   2   9  10       15.42       15.97      4.77 o 
   3   9  10       29.08       26.76      5.98 o 
   4   9  10       10.60        3.20      3.58 o 
   5   9  10       16.96       19.98      4.77 o 
   1  10  10       13.04       10.18      4.88 o 
   2  10  10       16.38       14.33      4.57 o 
   3  10  10       39.92       45.29      6.29 o 
  -2  -3  11        2.87        2.97      3.77 o 
  -1  -3  11        0.10       -1.68      3.35 o 
  -4  -2  11        9.51        6.67      4.65 o 
  -3  -2  11       10.18        8.92      4.04 o 
  -2  -2  11        8.13        7.20      4.16 o 
  -1  -2  11       11.79       15.93      3.85 o 
   0  -2  11        2.42       -0.24      2.64 o 
   1  -2  11        2.39       -1.22      4.19 o 
   2  -2  11        8.16       13.57      3.81 o 
  -5  -1  11       32.25       35.19      5.41 o 
  -4  -1  11       15.25       14.41      4.61 o 
  -3  -1  11        2.86       -3.81      3.81 o 
  -2  -1  11        1.61       -3.43      3.66 o 
  -1  -1  11        0.00        6.79      2.78 o 
   0  -1  11       23.73       23.94      4.56 o 
   1  -1  11        0.75        3.09      3.58 o 
   2  -1  11        7.41        5.18      3.81 o 
   3  -1  11       16.18       15.40      4.69 o 
  -5   0  11        8.13       17.95      3.77 o 
  -4   0  11       19.18       16.32      4.35 o 
  -3   0  11        5.49        2.63      3.81 o 
  -2   0  11        0.02        0.00      2.97 o 
  -1   0  11        0.57        1.79      2.90 o 
   0   0  11       62.20       67.94      7.59 o 
   1   0  11       28.58       20.59      4.88 o 
   2   0  11        9.90       14.37      4.27 o 
   3   0  11        6.54        0.00      4.35 o 
   4   0  11       39.05       41.63      6.75 o 
  -5   1  11       56.77       62.37      6.44 o 
  -4   1  11        0.64        0.76      3.28 o 
  -3   1  11        1.04        1.45      2.78 o 
  -2   1  11        1.54        4.96      2.78 o 
  -1   1  11       14.21        6.98      4.12 o 
   0   1  11       54.27       52.75      4.88 o 
   1   1  11        0.71       -0.34      3.55 o 
   2   1  11       15.95       15.63      4.00 o 
   3   1  11        1.74       -0.38      3.70 o 
   4   1  11       16.58       20.70      4.23 o 
   5   1  11        0.17        9.72      4.00 o 
  -5   2  11        0.00       -3.74      3.74 o 
  -4   2  11       22.12       24.28      5.15 o 
  -3   2  11       42.23       46.32      5.34 o 
  -2   2  11       44.61       54.17      5.49 o 
  -1   2  11      171.98      159.61      8.96 o 
   0   2  11       31.75       36.07      6.31 o 
   1   2  11       33.86       36.82      4.92 o 
   2   2  11       55.20       61.34      5.91 o 
   3   2  11        0.21        0.38      3.01 o 
   4   2  11       21.35       23.10      5.26 o 
   5   2  11        0.57        4.50      3.28 o 
  -5   3  11        0.47        2.02      3.81 o 
  -4   3  11       31.91       35.53      4.99 o 
  -3   3  11        2.04        7.28      3.47 o 
  -2   3  11        0.38        2.78      3.24 o 
  -1   3  11      135.97      137.50      8.08 o 
   0   3  11        3.41        1.84      2.65 o 
   1   3  11      122.54      112.88      7.51 o 
   2   3  11        0.79        0.69      3.09 o 
   3   3  11        0.01       -2.52      3.51 o 
   4   3  11       27.77       18.49      5.41 o 
   5   3  11        0.18       -1.60      3.70 o 
  -5   4  11        1.72        1.26      4.00 o 
  -4   4  11       43.14       49.56      5.98 o 
  -3   4  11        6.58        5.57      3.81 o 
  -2   4  11      115.49      123.89      7.51 o 
  -1   4  11        7.14       13.11      3.51 o 
   0   4  11      113.56      126.39      5.71 o 
   1   4  11       75.74       74.03      6.44 o 
   2   4  11        2.14       -1.03      3.47 o 
   3   4  11       83.23       79.44      6.44 o 
   4   4  11       66.19       71.82      6.48 o 
   5   4  11        6.62        2.36      3.74 o 
   6   4  11        5.37        8.01      3.47 o 
  -4   5  11       42.49       52.80      6.56 o 
  -3   5  11        1.53        3.43      3.16 o 
  -2   5  11      145.07      137.39      8.84 o 
  -1   5  11       68.38       70.10      5.68 o 
   0   5  11       11.20        7.19      2.57 o 
   1   5  11        5.65        9.03      2.59 o 
   2   5  11      150.43      158.62      8.81 o 
   3   5  11        1.36        3.96      2.90 o 
   4   5  11       21.72       15.40      4.00 o 
   5   5  11        0.11        2.78      3.89 o 
   6   5  11       22.53       18.07      4.84 o 
  -4   6  11        0.19        5.07      3.58 o 
  -3   6  11       58.66       60.95      6.52 o 
  -2   6  11       97.22      101.67      7.74 o 
  -1   6  11       55.44       51.92      5.79 o 
   0   6  11        6.48        4.88      5.22 o 
   1   6  11       49.02       57.03      5.79 o 
   2   6  11        2.34       -3.47      3.47 o 
   3   6  11       85.73       82.84      6.79 o 
   4   6  11       17.62       17.23      4.65 o 
   5   6  11        5.41       10.03      3.96 o 
   6   6  11        5.45        3.81      3.66 o 
  -3   7  11        4.24       -3.35      4.31 o 
  -2   7  11        1.40        2.02      3.24 o 
  -1   7  11        5.80        4.65      4.04 o 
   0   7  11       66.99       72.09      4.57 o 
   1   7  11        0.57       -0.76      3.51 o 
   2   7  11        9.12        4.88      3.58 o 
   3   7  11       44.26       44.87      5.45 o 
   4   7  11        6.68        7.13      4.00 o 
   5   7  11        7.36       -2.06      4.54 o 
  -1   8  11        5.72        8.65      4.08 o 
   0   8  11        4.36        9.05      2.80 o 
   1   8  11        2.60        2.78      3.39 o 
   2   8  11        0.07        3.16      2.63 o 
   3   8  11        6.37        0.38      3.43 o 
   4   8  11       45.47       42.05      5.45 o 
   1   9  11       15.95       27.03      4.92 o 
   2   9  11       15.49       11.36      5.53 o 
   3   9  11        3.96        6.37      3.96 o 
  -1  -1  12       17.13       17.00      4.84 o 
  -3   0  12        3.43        0.42      4.27 o 
  -2   0  12        2.82        4.12      4.12 o 
  -1   0  12       17.76       21.58      4.65 o 
   0   0  12       16.40       20.24      3.32 o 
   1   0  12       28.13       38.20      5.41 o 
  -3   1  12       20.96       11.51      5.11 o 
  -2   1  12        8.09        9.19      3.89 o 
  -1   1  12        3.51        4.35      3.47 o 
   0   1  12       54.52       62.70      4.48 o 
   1   1  12       35.78       45.17      5.68 o 
   2   1  12        2.66        3.28      3.55 o 
   3   1  12       47.47       52.68      6.48 o 
  -4   2  12        2.06        6.75      3.70 o 
  -3   2  12       82.98       81.54      7.40 o 
  -2   2  12       56.70       48.03      6.06 o 
  -1   2  12       13.44       10.45      3.85 o 
   0   2  12       11.89        8.41      3.49 o 
   1   2  12       21.79       22.99      4.46 o 
   2   2  12        9.51        5.18      4.38 o 
   3   2  12        0.91        1.64      3.58 o 
  -4   3  12        5.49        7.62      4.99 o 
  -3   3  12       67.12       64.50      7.20 o 
  -2   3  12       18.83       25.92      4.61 o 
  -1   3  12       18.88       13.46      4.61 o 
   0   3  12       22.38       21.15      3.34 o 
   1   3  12        3.65        8.46      3.20 o 
   2   3  12       18.17       21.54      4.19 o 
   3   3  12        6.91        9.30      3.93 o 
   4   3  12        1.01        2.52      4.38 o 
  -3   4  12        0.42       -2.06      3.77 o 
  -2   4  12      215.86      225.18     11.13 o 
  -1   4  12        5.21        6.18      3.62 o 
   0   4  12       31.27       32.81      3.62 o 
   1   4  12       12.86       14.60      3.93 o 
   2   4  12        5.31        8.20      2.94 o 
   3   4  12        0.03        2.40      3.39 o 
   4   4  12       10.43       12.50      4.23 o 
  -3   5  12      110.17       99.80      8.35 o 
  -2   5  12       51.08       47.00      6.14 o 
  -1   5  12       19.16       12.62      4.46 o 
   0   5  12        0.10        1.60      2.27 o 
   1   5  12        3.53       -1.94      3.81 o 
   2   5  12        0.01       -3.51      3.51 o 
   3   5  12       21.47       18.95      4.73 o 
   4   5  12        8.89        2.52      5.22 o 
  -2   6  12        0.08        5.03      3.55 o 
  -1   6  12        0.02       -3.85      3.85 o 
   0   6  12        9.80       13.90      2.94 o 
   1   6  12        6.69       12.35      3.39 o 
   2   6  12        1.58        3.20      3.74 o 
   3   6  12       52.86       45.48      6.06 o 
   4   6  12        9.97        4.23      4.50 o 
  -1   7  12        0.37       -4.69      4.69 o 
   0   7  12        0.96        1.44      3.34 o 
   1   7  12        0.01       -0.84      3.13 o 
   2   7  12        1.39        2.06      3.35 o 
   3   7  12       59.50       57.37      5.91 o 
                                                 
